# Supplementary material for: Identifying WHO global priority endemic pathogens for vaccine research and development (R&D) using multi-criteria decision analysis (MCDA): an objective of the Immunization Agenda 2030
Source: eBioMedicine. 2024 Nov 11;110:105424. doi: 10.1016/j.ebiom.2024.105424 (PMC11663754; doi:10.1016/j.ebiom.2024.105424)
Supplement: Survey data [file mmc2.xlsx]

## Sheet: Sheet1
Survey responses for: Identifying WHO global priority endemic pathogens for vaccine research and development (R&D) using multi-criteria decision analysis (MCDA): an objective of the Immunization Agenda 2030
Survey	1 Annual deaths in children under 5: Very low	1 Annual deaths in children under 5: Low	1 Annual deaths in children under 5: Medium	1 Annual deaths in children under 5: High	1 Annual deaths in children under 5: Very high	7 Contribution to antimicrobial resistance: Very low	7 Contribution to antimicrobial resistance: Low	7 Contribution to antimicrobial resistance: Medium	7 Contribution to antimicrobial resistance: High	7 Contribution to antimicrobial resistance: Very high	5 Disruption due to outbreaks: Very low	5 Disruption due to outbreaks: Low	5 Disruption due to outbreaks: Medium	5 Disruption due to outbreaks: High	5 Disruption due to outbreaks: Very high	8 Unmet needs for prevention & treatment: Very low	8 Unmet needs for prevention & treatment: Low	8 Unmet needs for prevention & treatment: Medium	8 Unmet needs for prevention & treatment: High	8 Unmet needs for prevention & treatment: Very high	3 Annual years lived with disability (all ages): Very low	3 Annual years lived with disability (all ages): Low	3 Annual years lived with disability (all ages): Medium	3 Annual years lived with disability (all ages): High	3 Annual years lived with disability (all ages): Very high	6 Contribution to inequity: Very low	6 Contribution to inequity: Low	6 Contribution to inequity: Medium	6 Contribution to inequity: High	6 Contribution to inequity: Very high	4 Social and economic burden per case: Very low	4 Social and economic burden per case: Low	4 Social and economic burden per case: Medium	4 Social and economic burden per case: High	4 Social and economic burden per case: Very high	2 Annual deaths in people 5 and older: Very low	2 Annual deaths in people 5 and older: Low	2 Annual deaths in people 5 and older: Medium	2 Annual deaths in people 5 and older: High	2 Annual deaths in people 5 and older: Very high	Model ID	Last Modified	# Trade-offs	# Potential Ts Remaining	# Consistency Checks	# Consistency Checks Correct	Started	Finished	Mean Sec per Choice
WPRO-EN	0	0.0144218	0.0338983	0.06106	0.0932203	0	0.00171759	0.00847458	0.040849	0.101695	0	0.00339569	0.00847458	0.0161152	0.0254237	0	0.0161394	0.0423729	0.0839768	0.135593	0	0.0203346	0.0423729	0.0669729	0.0932203	0	0.0744682	0.135593	0.176224	0.20339	0	0.0161394	0.0423729	0.0839768	0.135593	0	0.0263265	0.0677966	0.132322	0.211864	205535	2022-11-12 00:34:39	34	0	2	2	2022-11-12 00:14:09	2022-11-12 00:44:32	32.7405
WPRO-EN	0	0.0423001	0.0810811	0.114416	0.144144	0	0.00989555	0.018018	0.0234172	0.027027	0	0.0188991	0.036036	0.0504496	0.0630631	0	0.0332965	0.0630631	0.0873831	0.108108	0	0.0171152	0.036036	0.0576801	0.0810811	0	0.0289206	0.0810811	0.168644	0.279279	0	0.0818403	0.144144	0.176492	0.189189	0	0.0270108	0.0540541	0.0810973	0.108108	205541	2022-11-12 03:15:51	35	0	2	1	2022-11-12 03:06:09	2022-11-12 03:18:44	13.4498
AFRO-EN	0	0.0259584	0.0519481	0.0779377	0.103896	0	0.0570601	0.103896	0.135029	0.155844	0	0.0479988	0.0909091	0.125968	0.155844	0	0.0116934	0.025974	0.0441804	0.0649351	0	0.0168972	0.038961	0.0688765	0.103896	0	0.0208151	0.0519481	0.0987841	0.155844	0	0.00526431	0.025974	0.0702384	0.12987	0	0.032448	0.0649351	0.0974221	0.12987	205724	2022-11-15 09:25:15	25	0	2	2	2022-11-15 09:02:52	2022-11-15 09:30:37	49.4872
AFRO-FR	0	0.00108965	0.00537634	0.0259149	0.0645161	0	0.0290699	0.0698925	0.128592	0.198925	0	0.0107963	0.0322581	0.0699717	0.11828	0	0.0402733	0.0752688	0.102138	0.123656	0	0.0279301	0.0537634	0.0763464	0.0967742	0	0.0482828	0.0806452	0.0935052	0.0967742	0	0.00544827	0.0268817	0.0791938	0.155914	0	0.00217931	0.0107527	0.0567054	0.145161	205805	2022-11-16 09:08:58	48	0	2	2	2022-11-16 08:36:12	2022-11-16 09:22:47	35.3536
AFRO-FR	0	0.0312312	0.0625	0.0937688	0.125	0	0.0312312	0.0625	0.0937688	0.125	0	0.0312312	0.0625	0.0937688	0.125	0	0.0312312	0.0625	0.0937688	0.125	0	0.0312312	0.0625	0.0937688	0.125	0	0.0312312	0.0625	0.0937688	0.125	0	0.0312312	0.0625	0.0937688	0.125	0	0.0312312	0.0625	0.0937688	0.125	205825	2022-11-16 15:20:33	0	252	0	0	2022-11-16 15:20:29
AFRO-FR	0	0.0293941	0.0588235	0.088253	0.117647	0	0.0293941	0.0588235	0.088253	0.117647	0	0.0293941	0.0588235	0.088253	0.117647	0	0.0293941	0.0588235	0.088253	0.117647	0	0.0646121	0.117647	0.1529	0.176471	0	0.0293941	0.0588235	0.088253	0.117647	0	0.0293941	0.0588235	0.088253	0.117647	0	0.0293941	0.0588235	0.088253	0.117647	205888	2022-11-17 15:20:28	2	247	0	0	2022-11-17 11:57:48		33.2075
SEARO-EN	0	0.0903979	0.162162	0.205332	0.22973	0	0.0121674	0.027027	0.0459715	0.0675676	0	0.00407681	0.0135135	0.0311201	0.0540541	0	0.00815361	0.027027	0.0622402	0.108108	0	0.022934	0.0405405	0.0499773	0.0540541	0	0.0593733	0.108108	0.140503	0.162162	0	0.00547773	0.027027	0.0812558	0.162162	0	0.0405162	0.0810811	0.121646	0.162162	206713	2022-11-23 10:33:37	33	0	2	2	2022-11-23 09:27:34	2022-11-23 10:36:57	118.136
WPRO-EN	0	0.0166566	0.0333333	0.05001	0.0666667	0	0.0267128	0.0666667	0.126773	0.2	0	0.0166566	0.0333333	0.05001	0.0666667	0	0.0100561	0.0333333	0.0767629	0.133333	0	0.0366135	0.0666667	0.0866436	0.1	0	0.0333133	0.0666667	0.10002	0.133333	0	0.0366135	0.0666667	0.0866436	0.1	0	0.0499699	0.1	0.15003	0.2	206771	2022-11-24 02:41:30	10	222	0	0	2022-11-24 02:18:27		137.331
SEARO-EN	0	0.0216288	0.0588235	0.119727	0.196078	0	0.0450161	0.0784314	0.0940652	0.0980392	0	0.0137721	0.0392157	0.0824408	0.137255	0	0.0430748	0.0784314	0.101934	0.117647	0	0.0470488	0.0980392	0.154957	0.215686	0	0.00979802	0.0196078	0.0294177	0.0392157	0	0.00591536	0.0196078	0.0451546	0.0784314	0	0.0586968	0.0980392	0.113673	0.117647	206788	2022-11-24 08:05:08	21	142	0	0	2022-11-24 08:01:21		9.87814
AFRO-EN	0	0.0599639	0.12	0.180036	0.24	0	0.019988	0.04	0.060012	0.08	0	0.019988	0.04	0.060012	0.08	0	0.0120673	0.04	0.0921155	0.16	0	0.019988	0.04	0.060012	0.08	0	0.0439362	0.08	0.103972	0.12	0	0.0439362	0.08	0.103972	0.12	0	0.0439362	0.08	0.103972	0.12	206792	2022-11-24 12:39:56	8	230	0	0	2022-11-24 09:47:22		29.2855
WPRO-EN	0	0.0538124	0.116959	0.194248	0.280702	0	0.0233777	0.0467836	0.0701895	0.0935673	0	0.0122679	0.0233918	0.032748	0.0409357	0	0.0198493	0.0350877	0.0432552	0.0467836	0	0.00355572	0.0175439	0.0615837	0.134503	0	0.00237048	0.0116959	0.0546086	0.134503	0	0.00355572	0.0175439	0.0545127	0.111111	0	0.0822648	0.134503	0.153154	0.157895	206856	2022-11-24 21:07:11	40	0	2	2	2022-11-24 21:01:43	2022-11-24 21:10:08	7.19848
AMRO-ES	0	0.0546624	0.0952381	0.114222	0.119048	0	0.0879979	0.166667	0.230941	0.285714	0	0.0237952	0.047619	0.0714429	0.0952381	0	0.0404075	0.0714286	0.0880552	0.0952381	0	0.06656	0.119048	0.149943	0.166667	0	0.0237952	0.047619	0.0714429	0.0952381	0	0.0237952	0.047619	0.0714429	0.0952381	0	0.0118976	0.0238095	0.0357214	0.047619	206858	2022-11-24 22:04:40	21	0	2	2	2022-11-24 21:53:28	2022-11-24 22:06:19	29.0838
AMRO-ES	0	0.0965656	0.16129	0.18701	0.193548	0	0.0338356	0.0645161	0.0903211	0.112903	0	0.00326896	0.016129	0.0679936	0.16129	0	0.00326896	0.016129	0.0533669	0.112903	0	0.0740587	0.129032	0.154752	0.16129	0	0.0595363	0.0967742	0.109634	0.112903	0	0.00646276	0.016129	0.0306709	0.0483871	0	0.0129255	0.0322581	0.0613417	0.0967742	206860	2022-11-24 22:56:26	20	0	2	2	2022-11-24 22:05:57	2022-11-24 22:57:21	149.859
WPRO-EN	0	0.0389435	0.0840708	0.138561	0.199115	0	0.0159567	0.039823	0.0757272	0.119469	0	0.00757121	0.0265487	0.0629142	0.110619	0	0.0252184	0.0530973	0.0849889	0.119469	0	0.0640588	0.115044	0.145966	0.163717	0	0.0424482	0.0840708	0.124356	0.163717	0	0.0203376	0.039823	0.0579709	0.0752212	0	0.0137044	0.0265487	0.0380554	0.0486726	206869	2022-11-25 01:33:40	45	0	2	2	2022-11-25 00:31:48	2022-11-25 01:42:09	80.0954
WPRO-EN	0	0.0610226	0.111111	0.144406	0.166667	0	0.0277611	0.0555556	0.08335	0.111111	0	0.0277611	0.0555556	0.08335	0.111111	0	0.0610226	0.111111	0.144406	0.166667	0	0.0277611	0.0555556	0.08335	0.111111	0	0.0277611	0.0555556	0.08335	0.111111	0	0.0277611	0.0555556	0.08335	0.111111	0	0.0277611	0.0555556	0.08335	0.111111	206879	2022-11-25 02:02:02	2	247	0	0	2022-11-25 01:57:46		123.955
SEARO-EN	0	0.0139573	0.0262009	0.0358044	0.0436681	0	0.00796542	0.0393013	0.111558	0.213974	0	0.0244354	0.0480349	0.0703145	0.0917031	0	0.0866886	0.139738	0.157147	0.161572	0	0.00920142	0.0262009	0.0550805	0.0917031	0	0.0331434	0.0611354	0.0812072	0.0960699	0	0.0775889	0.135371	0.162793	0.170306	0	0.0510121	0.0917031	0.116554	0.131004	206882	2022-11-25 07:25:43	45	0	2	2	2022-11-25 06:37:00	2022-11-25 07:28:25	62.9438
SEARO-EN	0	0.0312312	0.0625	0.0937688	0.125	0	0.0312312	0.0625	0.0937688	0.125	0	0.0312312	0.0625	0.0937688	0.125	0	0.0312312	0.0625	0.0937688	0.125	0	0.0312312	0.0625	0.0937688	0.125	0	0.0312312	0.0625	0.0937688	0.125	0	0.0312312	0.0625	0.0937688	0.125	0	0.0312312	0.0625	0.0937688	0.125	206887	2022-11-25 07:47:32	5	224	0	0	2022-11-25 07:44:37		33.4762
SEARO-EN	0	0.0378761	0.0689655	0.0896313	0.103448	0	0.017231	0.0344828	0.0517345	0.0689655	0	0.051693	0.103448	0.155204	0.206897	0	0.0378761	0.0689655	0.0896313	0.103448	0	0.0378761	0.0689655	0.0896313	0.103448	0	0.127284	0.206897	0.23439	0.241379	0	0.017231	0.0344828	0.0517345	0.0689655	0	0.0378761	0.0689655	0.0896313	0.103448	206888	2022-11-25 08:00:51	17	0	2	0	2022-11-25 07:47:50	2022-11-25 08:03:17	44.1138
EURO-EN	0	0.0519732	0.0909091	0.109859	0.115702	0	0.0800631	0.14876	0.19997	0.239669	0	0.0149595	0.0495868	0.114193	0.198347	0	0.019869	0.0495868	0.0942939	0.14876	0	0.00907774	0.0165289	0.0214819	0.0247934	0	0.0380245	0.0826446	0.137258	0.198347	0	0.0123892	0.0247934	0.0371975	0.0495868	0	0.00907774	0.0165289	0.0214819	0.0247934	206889	2022-11-25 10:17:31	33	0	2	1	2022-11-25 10:06:55	2022-11-25 10:18:20	15.7775
SEARO-EN	0	0.0312312	0.0625	0.0937688	0.125	0	0.0312312	0.0625	0.0937688	0.125	0	0.0312312	0.0625	0.0937688	0.125	0	0.0312312	0.0625	0.0937688	0.125	0	0.0312312	0.0625	0.0937688	0.125	0	0.0312312	0.0625	0.0937688	0.125	0	0.0312312	0.0625	0.0937688	0.125	0	0.0312312	0.0625	0.0937688	0.125	206890	2022-11-25 10:09:39	0	252	0	0	2022-11-25 10:09:36
SEARO-EN	0	0.0293941	0.0588235	0.088253	0.117647	0	0.0293941	0.0588235	0.088253	0.117647	0	0.0293941	0.0588235	0.088253	0.117647	0	0.0235701	0.0588235	0.111858	0.176471	0	0.0293941	0.0588235	0.088253	0.117647	0	0.0293941	0.0588235	0.088253	0.117647	0	0.0293941	0.0588235	0.088253	0.117647	0	0.0293941	0.0588235	0.088253	0.117647	206893	2022-11-25 13:10:07	5	232	0	0	2022-11-25 12:53:29		184.197
AFRO-EN	0	0.0689997	0.106061	0.114114	0.116162	0	0.0115951	0.020202	0.0242289	0.0252525	0	0.0650464	0.116162	0.145903	0.161616	0	0.0262374	0.0505051	0.0717193	0.0909091	0	0.055928	0.0909091	0.10299	0.106061	0	0.0977608	0.161616	0.185777	0.191919	0	0.0519277	0.0909091	0.110043	0.116162	0	0.0917368	0.156566	0.184754	0.191919	206896	2022-11-25 13:12:35	43	0	2	2	2022-11-25 13:05:09		9.00737
AMRO-ES	0	0.015425	0.0495049	0.112018	0.193069	0	0.0548667	0.0990099	0.126692	0.143564	0	0.0365701	0.0643564	0.0786746	0.0841584	0	0.0158459	0.0346535	0.0579504	0.0841584	0	0.0548205	0.0891089	0.10095	0.10396	0	0.0421	0.0940594	0.160983	0.237624	0	0.0247145	0.0445545	0.0569121	0.0643564	0	0.0222638	0.0445545	0.0668451	0.0891089	206897	2022-11-25 13:42:54	31	0	2	2	2022-11-25 13:25:51	2022-11-25 13:43:37	31.3418
SEARO-EN	0	0.0519709	0.097561	0.133321	0.162602	0	0.0693529	0.113821	0.130027	0.134146	0	0.060901	0.113821	0.154453	0.186992	0	0.00329554	0.0162602	0.0476568	0.0934959	0	0.0960675	0.146341	0.156065	0.158537	0	0.0020313	0.00406504	0.00609878	0.00813008	0	0.035337	0.0691057	0.100417	0.130081	0	0.0588319	0.101626	0.121073	0.126016	206900	2022-11-25 14:06:04	59	0	2	2	2022-11-25 13:44:58	2022-11-25 14:08:03	20.3724
SEARO-EN	0	0.0658543	0.0987654	0.103687	0.104938	0	0.0696651	0.12963	0.174666	0.209877	0	0.051129	0.0864198	0.101185	0.104938	0	0.137267	0.209877	0.224642	0.228395	0	0.00989361	0.0246914	0.0469529	0.0740741	0	0.051129	0.0864198	0.101185	0.104938	0	0.0166451	0.0308642	0.0413513	0.0493827	0	0.0714123	0.111111	0.120955	0.123457	206902	2022-11-25 14:29:41	45	0	2	1	2022-11-25 14:05:38	2022-11-25 14:32:07	29.8376
AMRO-ES	0	0.0312312	0.0625	0.0937688	0.125	0	0.0312312	0.0625	0.0937688	0.125	0	0.0312312	0.0625	0.0937688	0.125	0	0.0312312	0.0625	0.0937688	0.125	0	0.0312312	0.0625	0.0937688	0.125	0	0.0312312	0.0625	0.0937688	0.125	0	0.0312312	0.0625	0.0937688	0.125	0	0.0312312	0.0625	0.0937688	0.125	206913	2022-11-25 15:38:52	0	252	0	0	2022-11-25 15:37:16
EURO-FR	0	0.0312312	0.0625	0.0937688	0.125	0	0.0312312	0.0625	0.0937688	0.125	0	0.0312312	0.0625	0.0937688	0.125	0	0.0312312	0.0625	0.0937688	0.125	0	0.0312312	0.0625	0.0937688	0.125	0	0.0312312	0.0625	0.0937688	0.125	0	0.0312312	0.0625	0.0937688	0.125	0	0.0312312	0.0625	0.0937688	0.125	206915	2022-11-25 16:09:26	0	252	0	0	2022-11-25 16:09:24
WPRO-EN	0	0.0138853	0.0346535	0.0658968	0.10396	0	0.0533732	0.0940594	0.115292	0.123762	0	0.02231	0.0544554	0.101566	0.158416	0	0.0198362	0.0495049	0.0941383	0.148515	0	0.0311555	0.0594059	0.083167	0.10396	0	0.0667223	0.118812	0.148455	0.163366	0	0.00247376	0.0049505	0.00742723	0.00990099	0	0.0677256	0.123762	0.161842	0.188119	206919	2022-11-25 17:04:25	42	0	2	1	2022-11-25 16:33:26	2022-11-25 17:06:00	43.272
EURO-EN	0	0.0420876	0.0833333	0.123217	0.162162	0	0.0128469	0.0292793	0.0511582	0.0765766	0	0.00270738	0.00675676	0.0128486	0.0202703	0	0.00316385	0.00900901	0.0189391	0.0315315	0	0.141649	0.25	0.307289	0.331081	0	0.00112545	0.00225225	0.00337906	0.0045045	0	0.00339734	0.0112613	0.0259334	0.045045	0	0.0821578	0.164414	0.246671	0.328829	206922	2022-11-25 19:16:41	53	0	2	2	2022-11-25 18:49:23	2022-11-25 19:18:46	27.5902
SEARO-EN	0	0.0646121	0.117647	0.1529	0.176471	0	0.0293941	0.0588235	0.088253	0.117647	0	0.0293941	0.0588235	0.088253	0.117647	0	0.0293941	0.0588235	0.088253	0.117647	0	0.0293941	0.0588235	0.088253	0.117647	0	0.0293941	0.0588235	0.088253	0.117647	0	0.0293941	0.0588235	0.088253	0.117647	0	0.0293941	0.0588235	0.088253	0.117647	206923	2022-12-03 14:46:06	7	218	0	0	2022-11-25 18:56:42		51.9537
AMRO-ES	0	0.0154112	0.0384615	0.0731382	0.115385	0	0.0192192	0.0384615	0.0577039	0.0769231	0	0.0422464	0.0769231	0.0999734	0.115385	0	0.0116032	0.0384615	0.0885726	0.153846	0	0.0192192	0.0384615	0.0577039	0.0769231	0	0.0652736	0.115385	0.142243	0.153846	0	0.0576576	0.115385	0.173112	0.230769	0	0.0192192	0.0384615	0.0577039	0.0769231	206929	2022-11-26 00:13:25	16	0	2	1	2022-11-26 00:11:18	2022-11-26 00:15:45	6.17006
EURO-EN	0	0.0277611	0.0555556	0.08335	0.111111	0	0.0277611	0.0555556	0.08335	0.111111	0	0.0222606	0.0555556	0.105644	0.166667	0	0.0610226	0.111111	0.144406	0.166667	0	0.0277611	0.0555556	0.08335	0.111111	0	0.0277611	0.0555556	0.08335	0.111111	0	0.0277611	0.0555556	0.08335	0.111111	0	0.0277611	0.0555556	0.08335	0.111111	207014	2022-11-26 20:50:57	5	239	0	0	2022-11-26 20:47:36		30.6908
SEARO-EN	0	0.00450167	0.00819672	0.0106529	0.0122951	0	0.00738025	0.0163934	0.0278844	0.0409836	0	0.0773016	0.131148	0.154022	0.159836	0	0.00166128	0.00819672	0.0419874	0.106557	0	0.0495565	0.0983607	0.145926	0.192623	0	0.0670619	0.110656	0.126994	0.131148	0	0.0609754	0.110656	0.142992	0.163934	0	0.0209616	0.057377	0.117331	0.192623	207047	2022-11-27 07:59:06	50	0	2	0	2022-11-27 07:53:09	2022-11-27 08:00:33	5.94532
EMRO-EN	0	0.052245	0.100917	0.144043	0.183486	0	0.0201542	0.0366972	0.0476937	0.0550459	0	0.00735214	0.0183486	0.0348916	0.0550459	0	0.0101626	0.0366972	0.0881912	0.155963	0	0.0119793	0.0366972	0.080828	0.137615	0	0.0549272	0.0917431	0.106373	0.110092	0	0.00557823	0.0275229	0.0882933	0.183486	0	0.00371882	0.0183486	0.0579378	0.119266	207061	2022-11-27 14:08:10	31	0	2	2	2022-11-27 13:56:26	2022-11-28 08:08:14	20.919
EMRO-AR	0	0.0312312	0.0625	0.0937688	0.125	0	0.0312312	0.0625	0.0937688	0.125	0	0.0312312	0.0625	0.0937688	0.125	0	0.0312312	0.0625	0.0937688	0.125	0	0.0312312	0.0625	0.0937688	0.125	0	0.0312312	0.0625	0.0937688	0.125	0	0.0312312	0.0625	0.0937688	0.125	0	0.0312312	0.0625	0.0937688	0.125	207062	2022-11-27 14:04:28	0	252	0	0	2022-11-27 14:03:36
EMRO-EN	0	0.0580191	0.117816	0.180219	0.244253	0	0.00348102	0.0143678	0.0365469	0.066092	0	0.0121099	0.0344828	0.072491	0.12069	0	0.0192359	0.0373563	0.0537394	0.0689655	0	0.136144	0.215517	0.238429	0.244253	0	0.00232961	0.0114943	0.0389002	0.0833333	0	0.0017472	0.00862069	0.0476337	0.123563	0	0.0017472	0.00862069	0.0250492	0.0488506	207064	2022-11-27 14:25:30	55	0	2	1	2022-11-27 14:21:39	2022-11-27 14:26:19	3.34202
AFRO-EN	0	0.0750993	0.150289	0.225479	0.300578	0	0.00807954	0.0144509	0.0182012	0.0202312	0	0.0346073	0.0578035	0.0670211	0.0693642	0	0.0368831	0.0549133	0.0572177	0.0578035	0	0.0361054	0.0722543	0.108403	0.144509	0	0.0115537	0.0231214	0.034689	0.0462428	0	0.0299885	0.0491329	0.0560462	0.0578035	0	0.0788462	0.156069	0.230672	0.303468	207066	2022-11-27 14:35:48	47	0	2	2	2022-11-27 14:29:41	2022-11-27 14:36:50	6.96866
EMRO-EN	0	0.0293941	0.0588235	0.088253	0.117647	0	0.0293941	0.0588235	0.088253	0.117647	0	0.0293941	0.0588235	0.088253	0.117647	0	0.0235701	0.0588235	0.111858	0.176471	0	0.0293941	0.0588235	0.088253	0.117647	0	0.0293941	0.0588235	0.088253	0.117647	0	0.0293941	0.0588235	0.088253	0.117647	0	0.0293941	0.0588235	0.088253	0.117647	207069	2022-11-27 14:48:38	1	250	0	0	2022-11-27 14:47:46		47.405
EMRO-EN	0	0.0174214	0.0434783	0.082678	0.130435	0	0.0737875	0.130435	0.160796	0.173913	0	0.0217261	0.0434783	0.0652305	0.0869565	0	0.0217261	0.0434783	0.0652305	0.0869565	0	0.0217261	0.0434783	0.0652305	0.0869565	0	0.0174214	0.0434783	0.082678	0.130435	0	0.0434521	0.0869565	0.130461	0.173913	0	0.0174214	0.0434783	0.082678	0.130435	207070	2022-11-27 15:56:05	6	238	0	0	2022-11-27 14:53:53		620.702
EMRO-EN	0	0.0692258	0.13278	0.187554	0.236515	0	0.0265826	0.0622407	0.111696	0.170124	0	0.00960357	0.033195	0.0781095	0.136929	0	0.00168196	0.00829875	0.0362386	0.0871369	0	0.00872392	0.0207469	0.037787	0.0580913	0	0.00252294	0.0124481	0.0436964	0.0954357	0	0.0132623	0.0248963	0.0340217	0.0414938	0	0.0522275	0.0995851	0.139417	0.174274	207073	2022-11-27 15:27:18	56	0	2	1	2022-11-27 15:08:39	2022-11-27 15:29:51	18.7776
EMRO-EN	0	0.0312312	0.0625	0.0937688	0.125	0	0.0312312	0.0625	0.0937688	0.125	0	0.0312312	0.0625	0.0937688	0.125	0	0.0312312	0.0625	0.0937688	0.125	0	0.0312312	0.0625	0.0937688	0.125	0	0.0312312	0.0625	0.0937688	0.125	0	0.0312312	0.0625	0.0937688	0.125	0	0.0312312	0.0625	0.0937688	0.125	207081	2022-11-27 15:42:01	0	252	0	0	2022-11-27 15:41:55
EMRO-EN	0	0.0312312	0.0625	0.0937688	0.125	0	0.0312312	0.0625	0.0937688	0.125	0	0.0312312	0.0625	0.0937688	0.125	0	0.0312312	0.0625	0.0937688	0.125	0	0.0312312	0.0625	0.0937688	0.125	0	0.0312312	0.0625	0.0937688	0.125	0	0.0312312	0.0625	0.0937688	0.125	0	0.0312312	0.0625	0.0937688	0.125	207082	2022-11-27 15:47:43	0	252	0	0	2022-11-27 15:42:31
EMRO-EN	0	0.0212638	0.0425532	0.0638426	0.0851064	0	0.0170507	0.0425532	0.0809189	0.12766	0	0.0785372	0.12766	0.144624	0.148936	0	0.00431225	0.0212766	0.0703989	0.148936	0	0.0128376	0.0425532	0.0979952	0.170213	0	0.0233703	0.0425532	0.0553044	0.0638298	0	0.0361088	0.0638298	0.0786876	0.0851064	0	0.0722176	0.12766	0.157375	0.170213	207096	2022-11-27 17:59:00	18	0	2	1	2022-11-27 17:54:38	2022-11-27 18:04:22	11.6205
EMRO-EN	0	0.0312312	0.0625	0.0937688	0.125	0	0.0312312	0.0625	0.0937688	0.125	0	0.0312312	0.0625	0.0937688	0.125	0	0.0312312	0.0625	0.0937688	0.125	0	0.0312312	0.0625	0.0937688	0.125	0	0.0312312	0.0625	0.0937688	0.125	0	0.0312312	0.0625	0.0937688	0.125	0	0.0312312	0.0625	0.0937688	0.125	207098	2022-11-27 18:07:11	0	252	0	0	2022-11-27 18:07:06
AMRO-EN	0	0.066509	0.108108	0.122474	0.126126	0	0.0081956	0.036036	0.0938327	0.171171	0	0.0575894	0.108108	0.147734	0.18018	0	0.0369063	0.0720721	0.104515	0.135135	0	0.0602233	0.0990991	0.113465	0.117117	0	0.0646831	0.0990991	0.106282	0.108108	0	0.00900359	0.018018	0.0270324	0.036036	0	0.066509	0.108108	0.122474	0.126126	207100	2022-11-27 18:33:45	34	0	2	0	2022-11-27 18:16:23	2022-11-27 18:35:15	28.0697
EMRO-AR	0	0.0312312	0.0625	0.0937688	0.125	0	0.0312312	0.0625	0.0937688	0.125	0	0.0312312	0.0625	0.0937688	0.125	0	0.0312312	0.0625	0.0937688	0.125	0	0.0312312	0.0625	0.0937688	0.125	0	0.0312312	0.0625	0.0937688	0.125	0	0.0312312	0.0625	0.0937688	0.125	0	0.0312312	0.0625	0.0937688	0.125	207112	2022-11-27 19:49:25	0	252	0	0	2022-11-27 19:45:15
EMRO-EN	0	0.0312312	0.0625	0.0937688	0.125	0	0.0312312	0.0625	0.0937688	0.125	0	0.0312312	0.0625	0.0937688	0.125	0	0.0312312	0.0625	0.0937688	0.125	0	0.0312312	0.0625	0.0937688	0.125	0	0.0312312	0.0625	0.0937688	0.125	0	0.0312312	0.0625	0.0937688	0.125	0	0.0312312	0.0625	0.0937688	0.125	207115	2022-11-27 20:38:30	0	252	0	0	2022-11-27 20:38:18
EMRO-EN	0	0.0293941	0.0588235	0.088253	0.117647	0	0.0293941	0.0588235	0.088253	0.117647	0	0.0293941	0.0588235	0.088253	0.117647	0	0.0293941	0.0588235	0.088253	0.117647	0	0.0293941	0.0588235	0.088253	0.117647	0	0.0293941	0.0588235	0.088253	0.117647	0	0.0293941	0.0588235	0.088253	0.117647	0	0.0235701	0.0588235	0.111858	0.176471	207118	2022-11-28 20:18:36	2	245	0	0	2022-11-27 22:42:11		137.617
AMRO-ES	0	0.0141911	0.0418848	0.090153	0.151832	0	0.00424452	0.0209424	0.056632	0.104712	0	0.00212226	0.0104712	0.0678821	0.183246	0	0.00106113	0.0052356	0.0505588	0.146597	0	0.0104893	0.026178	0.0497799	0.078534	0	0.0177952	0.0366492	0.0570859	0.078534	0	0.00422012	0.0157068	0.038272	0.0680628	0	0.00636678	0.0314136	0.0944439	0.188482	207119	2022-11-28 11:58:36	45	0	2	2	2022-11-27 22:49:22	2022-11-28 12:00:41	18.4982
EMRO-EN	0	0.0792597	0.141221	0.176647	0.194656	0	0.00806025	0.0267176	0.0615275	0.10687	0	0.0236606	0.0496183	0.0790374	0.110687	0	0.00309429	0.0152672	0.0493615	0.103053	0	0.0685542	0.114504	0.132763	0.137405	0	0.00500153	0.019084	0.0470115	0.0839695	0	0.00385007	0.0152672	0.0382219	0.0687023	0	0.0606185	0.114504	0.158005	0.194656	207144	2022-11-28 06:12:06	49	0	2	2	2022-11-28 05:56:29	2022-11-28 06:14:03	17.1001
EMRO-EN	0	0.0135931	0.0291262	0.0475941	0.0679612	0	0.0349214	0.0679612	0.0980661	0.126214	0	0.0126771	0.038835	0.0855364	0.145631	0	0.0727717	0.145631	0.21849	0.291262	0	0.0465468	0.0873786	0.119406	0.145631	0	0.00196773	0.00970874	0.0262542	0.0485437	0	0.020367	0.038835	0.0543681	0.0679612	0	0.0368439	0.0679612	0.0902741	0.106796	207151	2022-11-28 06:29:47	30	0	2	0	2022-11-28 06:11:02	2022-11-28 06:33:01	34.2782
EMRO-FR	0	0.0535808	0.097561	0.126796	0.146341	0	0.0463363	0.097561	0.156158	0.219512	0	0.0122446	0.0365854	0.0793581	0.134146	0	0.0170743	0.0365854	0.0597829	0.0853659	0	0.0158669	0.0365854	0.0646767	0.097561	0	0.0328843	0.0609756	0.0816941	0.097561	0	0.0158669	0.0365854	0.0646767	0.097561	0	0.0304695	0.0609756	0.0914818	0.121951	207153	2022-11-29 09:03:02	24	0	2	2	2022-11-28 06:14:22	2022-11-29 09:04:38	71.5461
EMRO-EN	0	0.0293941	0.0588235	0.088253	0.117647	0	0.0235701	0.0588235	0.111858	0.176471	0	0.0293941	0.0588235	0.088253	0.117647	0	0.0293941	0.0588235	0.088253	0.117647	0	0.0293941	0.0588235	0.088253	0.117647	0	0.0293941	0.0588235	0.088253	0.117647	0	0.0293941	0.0588235	0.088253	0.117647	0	0.0293941	0.0588235	0.088253	0.117647	207157	2022-11-28 06:34:31	1	249	0	0	2022-11-28 06:33:17		69.195
EMRO-EN	0	0.0208208	0.0416667	0.0625125	0.0833333	0	0.119635	0.221354	0.295522	0.351562	0	0.0223557	0.0390625	0.0471101	0.0494792	0	0.0109261	0.0208333	0.0291662	0.0364583	0	0.0450541	0.0963542	0.157101	0.223958	0	0.0229077	0.046875	0.0724167	0.0989583	0	0.00962477	0.0182292	0.0252592	0.03125	0	0.0185124	0.0442708	0.08105	0.125	207164	2022-11-28 08:47:20	60	0	2	2	2022-11-28 08:26:27	2022-11-28 08:49:13	19.5832
EMRO-EN	0	0.0104589	0.03125	0.0677851	0.114583	0	0.00422241	0.0208333	0.0720811	0.15625	0	0.00211121	0.0104167	0.0502102	0.125	0	0.00937907	0.0208333	0.0354364	0.0520833	0	0.0592713	0.104167	0.12702	0.135417	0	0.00211121	0.0104167	0.0281685	0.0520833	0	0.0249947	0.0520833	0.0823208	0.114583	0	0.0551945	0.114583	0.18027	0.25	207169	2022-11-28 10:20:00	35	0	2	2	2022-11-28 09:32:19		80.1501
EMRO-EN	0	0.0416416	0.0833333	0.125025	0.166667	0	0.0208208	0.0416667	0.0625125	0.0833333	0	0.0125702	0.0416667	0.0959536	0.166667	0	0.0166955	0.0416667	0.0792331	0.125	0	0.0208208	0.0416667	0.0625125	0.0833333	0	0.0208208	0.0416667	0.0625125	0.0833333	0	0.0375163	0.0833333	0.141746	0.208333	0	0.0208208	0.0416667	0.0625125	0.0833333	207172	2022-11-28 10:23:23	9	226	0	0	2022-11-28 10:20:37		17.1621
EMRO-EN	0	0.0326075	0.0828402	0.159903	0.254438	0	0.00119926	0.00591716	0.0356764	0.0946746	0	0.0136123	0.0295858	0.0491366	0.0710059	0	0.014784	0.0295858	0.0443876	0.0591716	0	0.0455237	0.0887574	0.128414	0.16568	0	0.00119926	0.00591716	0.0231557	0.0532544	0	0.0195535	0.0473373	0.0876418	0.136095	0	0.0290097	0.0650888	0.1119	0.16568	207174	2022-11-28 10:36:23	44	0	2	2	2022-11-28 10:22:16	2022-11-28 10:38:45	18.2022
EMRO-EN	0	0.0684876	0.134831	0.197779	0.258427	0	0.0336352	0.0561798	0.0651385	0.0674157	0	0.0269605	0.0561798	0.0887955	0.123596	0	0.0257957	0.0449438	0.0539025	0.0561798	0	0.0370249	0.0674157	0.0876171	0.101124	0	0.0135065	0.0337079	0.0640987	0.101124	0	0.0606481	0.123596	0.189939	0.258427	0	0.00450215	0.011236	0.0213662	0.0337079	207177	2022-11-28 11:26:36	31	0	2	0	2022-11-28 11:03:23	2022-11-28 11:29:29	42.0669
EMRO-EN	0	0.0312312	0.0625	0.0937688	0.125	0	0.0312312	0.0625	0.0937688	0.125	0	0.0312312	0.0625	0.0937688	0.125	0	0.0312312	0.0625	0.0937688	0.125	0	0.0312312	0.0625	0.0937688	0.125	0	0.0312312	0.0625	0.0937688	0.125	0	0.0312312	0.0625	0.0937688	0.125	0	0.0312312	0.0625	0.0937688	0.125	207183	2022-11-28 12:38:00	0	252	0	0	2022-11-28 12:37:58
EMRO-EN	0	0.0875967	0.175299	0.263001	0.350598	0	0.0163397	0.0358566	0.0601908	0.0876494	0	0.0230825	0.0438247	0.0609539	0.0756972	0	0.00875224	0.0159363	0.0207116	0.0239044	0	0.0469725	0.0916335	0.132681	0.171315	0	0.0286606	0.0557769	0.0804846	0.103586	0	0.056871	0.0996016	0.120654	0.12749	0	0.0079819	0.0199203	0.0378804	0.059761	207206	2022-11-28 14:38:02	57	0	2	2	2022-11-28 14:23:41	2022-11-28 14:41:04	14.3281
EMRO-EN	0	0.00875449	0.0238095	0.0484609	0.0793651	0	0.0230834	0.0634921	0.130291	0.214286	0	0.0309412	0.0634921	0.0984421	0.134921	0	0.00482562	0.0238095	0.0835779	0.18254	0	0.00875449	0.0238095	0.0484609	0.0793651	0	0.0808149	0.142857	0.17611	0.190476	0	0.00871751	0.015873	0.0206294	0.0238095	0	0.00718294	0.0238095	0.0548306	0.0952381	207207	2022-11-28 14:47:36	35	0	2	2	2022-11-28 14:31:23	2022-11-28 14:49:58	24.4804
AFRO-FR	0	0.0503026	0.0909091	0.11663	0.132576	0	0.0537132	0.0984848	0.129516	0.151515	0	0.0431241	0.0795455	0.105662	0.125	0	0.0186412	0.0568182	0.124766	0.212121	0	0.0321599	0.0606061	0.0833271	0.102273	0	0.0268566	0.0492424	0.0647582	0.0757576	0	0.0476421	0.0833333	0.100704	0.106061	0	0.0570355	0.0871212	0.0931615	0.094697	207213	2022-11-29 09:12:15	63	0	2	2	2022-11-28 15:16:24	2022-11-29 09:17:42	78.9135
EMRO-EN	0	0.0312312	0.0625	0.0937688	0.125	0	0.0312312	0.0625	0.0937688	0.125	0	0.0312312	0.0625	0.0937688	0.125	0	0.0312312	0.0625	0.0937688	0.125	0	0.0312312	0.0625	0.0937688	0.125	0	0.0312312	0.0625	0.0937688	0.125	0	0.0312312	0.0625	0.0937688	0.125	0	0.0312312	0.0625	0.0937688	0.125	207221	2022-11-28 17:32:44	0	252	0	0	2022-11-28 17:32:44
AFRO-FR	0	0.128488	0.227129	0.279999	0.302839	0	0.0333713	0.0567823	0.0668432	0.0694006	0	0.00881867	0.0157729	0.0198663	0.022082	0	0.0132354	0.0252366	0.0353307	0.044164	0	0.0384421	0.0725552	0.0999933	0.123028	0	0.0714864	0.126183	0.155133	0.167192	0	0.021727	0.0378549	0.0454005	0.0473186	0	0.0966784	0.170347	0.208733	0.223975	207251	2022-11-28 22:26:46	55	0	2	2	2022-11-28 21:52:31	2022-11-28 22:28:26	36.2003
WPRO-EN	0	0.0312312	0.0625	0.0937688	0.125	0	0.0312312	0.0625	0.0937688	0.125	0	0.0312312	0.0625	0.0937688	0.125	0	0.0312312	0.0625	0.0937688	0.125	0	0.0312312	0.0625	0.0937688	0.125	0	0.0312312	0.0625	0.0937688	0.125	0	0.0312312	0.0625	0.0937688	0.125	0	0.0312312	0.0625	0.0937688	0.125	207280	2022-11-28 23:39:03	0	252	0	0	2022-11-28 23:38:11
SEARO-EN	0	0.0227136	0.0454545	0.0681955	0.0909091	0	0.0227136	0.0454545	0.0681955	0.0909091	0	0.0182132	0.0454545	0.0864361	0.136364	0	0.0499276	0.0909091	0.11815	0.136364	0	0.0454272	0.0909091	0.136391	0.181818	0	0.0227136	0.0454545	0.0681955	0.0909091	0	0.0454272	0.0909091	0.136391	0.181818	0	0.0227136	0.0454545	0.0681955	0.0909091	207291	2022-11-29 01:39:07	8	228	0	0	2022-11-29 01:33:07		43.2894
SEARO-EN	0	0.0651275	0.119565	0.157574	0.184783	0	0.0011015	0.00543478	0.021268	0.048913	0	0.029924	0.0706522	0.127809	0.195652	0	0.00599493	0.0163043	0.0331852	0.0543478	0	0.0114518	0.0326087	0.0685513	0.11413	0	0.004406	0.0217391	0.0719294	0.152174	0	0.0396348	0.076087	0.10761	0.13587	0	0.00765984	0.0271739	0.0647594	0.11413	207292	2022-11-29 01:45:32	49	0	2	1	2022-11-29 01:38:26	2022-11-29 01:46:51	7.54086
SEARO-EN	0	0.0121878	0.0243902	0.0365927	0.0487805	0	0.0389782	0.0731707	0.0999905	0.121951	0	0.0535808	0.097561	0.126796	0.146341	0	0.00494331	0.0243902	0.0733284	0.146341	0	0.0559956	0.097561	0.117008	0.121951	0	0.0219607	0.0487805	0.082973	0.121951	0	0.041393	0.0731707	0.0902028	0.097561	0	0.0487511	0.097561	0.146371	0.195122	207295	2022-11-29 01:48:36	21	166	0	0	2022-11-29 01:44:33		10.3018
SEARO-EN	0	0.0457669	0.0833333	0.108305	0.125	0	0.0166955	0.0416667	0.0792331	0.125	0	0.0208208	0.0416667	0.0625125	0.0833333	0	0.0208208	0.0416667	0.0625125	0.0833333	0	0.0166955	0.0416667	0.0792331	0.125	0	0.0208208	0.0416667	0.0625125	0.0833333	0	0.00844483	0.0416667	0.112674	0.208333	0	0.0416416	0.0833333	0.125025	0.166667	207296	2022-11-29 07:42:56	8	230	0	0	2022-11-29 01:47:10		5.3275
SEARO-EN	0	0.0667846	0.117371	0.143122	0.152582	0	0.0311953	0.0610329	0.0887416	0.115023	0	0.0276654	0.0516432	0.0699443	0.084507	0	0.000475765	0.00234742	0.0205396	0.0586854	0	0.0605204	0.119718	0.176787	0.232394	0	0.0183032	0.0375587	0.0582333	0.0798122	0	0.0452385	0.0821596	0.106308	0.122066	0	0.102497	0.150235	0.153978	0.15493	207303	2022-11-29 02:19:37	61	0	2	2	2022-11-29 02:00:22	2022-11-29 02:21:10	17.4909
SEARO-EN	0	0.0819192	0.153509	0.209189	0.254386	0	0.0389748	0.0701754	0.0894438	0.100877	0	0.0218962	0.0394737	0.0504221	0.0570175	0	0.00264635	0.00877193	0.0202008	0.0350877	0	0.0883511	0.135965	0.146456	0.149123	0	0.0328749	0.0657895	0.098704	0.131579	0	0.0625875	0.105263	0.122748	0.127193	0	0.0957537	0.140351	0.143848	0.144737	207305	2022-11-29 02:25:23	54	0	2	0	2022-11-29 02:09:20		16.1827
SEARO-EN	0	0.00478812	0.0197628	0.05027	0.0909091	0	0.0019751	0.00395257	0.00593004	0.00790514	0	0.0529731	0.114625	0.189419	0.272727	0	0.0178311	0.0474308	0.0949526	0.15415	0	0.0482034	0.0988142	0.153009	0.209486	0	0.0528441	0.0869565	0.0995624	0.102767	0	0.0209434	0.0434783	0.0684027	0.0948617	0	0.00240327	0.0118577	0.034455	0.0671937	207308	2022-11-29 02:38:57	57	0	2	2	2022-11-29 02:20:21	2022-11-29 02:48:15	18.5512
SEARO-EN	0	0.0312312	0.0625	0.0937688	0.125	0	0.0312312	0.0625	0.0937688	0.125	0	0.0312312	0.0625	0.0937688	0.125	0	0.0312312	0.0625	0.0937688	0.125	0	0.0312312	0.0625	0.0937688	0.125	0	0.0312312	0.0625	0.0937688	0.125	0	0.0312312	0.0625	0.0937688	0.125	0	0.0312312	0.0625	0.0937688	0.125	207309	2022-11-29 02:26:30	0	252	0	0	2022-11-29 02:26:27
SEARO-EN	0	0.0441811	0.0930233	0.148895	0.209302	0	0.0533912	0.0930233	0.111566	0.116279	0	0.0302577	0.0697674	0.123337	0.186047	0	0.0070159	0.0232558	0.0535555	0.0930233	0	0.0186368	0.0465116	0.0884462	0.139535	0	0.0533912	0.0930233	0.111566	0.116279	0	0.0093184	0.0232558	0.0442231	0.0697674	0	0.0255443	0.0465116	0.060449	0.0697674	207310	2022-11-29 02:36:14	17	189	0	0	2022-11-29 02:31:34		15.5251
WPRO-EN	0	0.0293941	0.0588235	0.088253	0.117647	0	0.0293941	0.0588235	0.088253	0.117647	0	0.0293941	0.0588235	0.088253	0.117647	0	0.0293941	0.0588235	0.088253	0.117647	0	0.0293941	0.0588235	0.088253	0.117647	0	0.0293941	0.0588235	0.088253	0.117647	0	0.0646121	0.117647	0.1529	0.176471	0	0.0293941	0.0588235	0.088253	0.117647	207316	2022-11-29 03:23:13	1	249	0	0	2022-11-29 03:20:29		43.218
WPRO-EN	0	0.101813	0.18932	0.254817	0.305825	0	0.0135705	0.0242718	0.030571	0.0339806	0	0.0189026	0.0339806	0.043189	0.0485437	0	0.00537731	0.0194175	0.0466643	0.0825243	0	0.0891581	0.15534	0.186304	0.194175	0	0.0348535	0.0533981	0.0572686	0.0582524	0	0.0455855	0.0873786	0.123302	0.15534	0	0.0523368	0.092233	0.113053	0.121359	207317	2022-11-29 03:59:19	52	0	2	1	2022-11-29 03:23:27	2022-11-29 04:08:49	38.7062
AFRO-FR	0	0.0383707	0.0813953	0.13145	0.186047	0	0.0139505	0.0290698	0.0459465	0.0639535	0	0.0708225	0.127907	0.163902	0.186047	0	0.0285037	0.0639535	0.109948	0.162791	0	0.0615041	0.104651	0.123194	0.127907	0	0.00929131	0.0174419	0.0238349	0.0290698	0	0.0365625	0.0639535	0.0772847	0.0813953	0	0.0406732	0.0813953	0.122118	0.162791	207321	2022-11-29 04:46:04	38	0	2	1	2022-11-29 04:16:19	2022-11-29 04:51:11	45.1159
SEARO-EN	0	0.0312312	0.0625	0.0937688	0.125	0	0.0312312	0.0625	0.0937688	0.125	0	0.0312312	0.0625	0.0937688	0.125	0	0.0312312	0.0625	0.0937688	0.125	0	0.0312312	0.0625	0.0937688	0.125	0	0.0312312	0.0625	0.0937688	0.125	0	0.0312312	0.0625	0.0937688	0.125	0	0.0312312	0.0625	0.0937688	0.125	207326	2022-11-29 04:46:51	0	252	0	0	2022-11-29 04:44:40
SEARO-EN	0	0.0578109	0.105263	0.136806	0.157895	0	0.0578109	0.105263	0.136806	0.157895	0	0.0263	0.0526316	0.0789632	0.105263	0	0.0263	0.0526316	0.0789632	0.105263	0	0.021089	0.0526316	0.100084	0.157895	0	0.0263	0.0526316	0.0789632	0.105263	0	0.0263	0.0526316	0.0789632	0.105263	0	0.0263	0.0526316	0.0789632	0.105263	207328	2022-12-01 01:59:09	6	237	0	0	2022-11-29 05:34:49		9.684
EMRO-EN	0	0.0263	0.0526316	0.0789632	0.105263	0	0.021089	0.0526316	0.100084	0.157895	0	0.0578109	0.105263	0.136806	0.157895	0	0.0263	0.0526316	0.0789632	0.105263	0	0.0578109	0.105263	0.136806	0.157895	0	0.0263	0.0526316	0.0789632	0.105263	0	0.0263	0.0526316	0.0789632	0.105263	0	0.0263	0.0526316	0.0789632	0.105263	207329	2022-11-29 07:16:53	3	245	0	0	2022-11-29 05:37:21		42.4147
EMRO-EN	0	0.0312312	0.0625	0.0937688	0.125	0	0.0312312	0.0625	0.0937688	0.125	0	0.0312312	0.0625	0.0937688	0.125	0	0.0312312	0.0625	0.0937688	0.125	0	0.0312312	0.0625	0.0937688	0.125	0	0.0312312	0.0625	0.0937688	0.125	0	0.0312312	0.0625	0.0937688	0.125	0	0.0312312	0.0625	0.0937688	0.125	207341	2022-11-29 07:50:39	0	252	0	0	2022-11-29 07:49:33
SEARO-EN	0	0.014697	0.0294118	0.0441265	0.0588235	0	0.0382671	0.0882353	0.155985	0.235294	0	0.0470031	0.0882353	0.120577	0.147059	0	0.0499151	0.0882353	0.108774	0.117647	0	0.011785	0.0294118	0.0559292	0.0882353	0	0.00887305	0.0294118	0.067732	0.117647	0	0.00887305	0.0294118	0.067732	0.117647	0	0.00887305	0.0294118	0.067732	0.117647	207344	2022-11-29 08:11:57	14	147	0	0	2022-11-29 08:07:26		17.5878
EMRO-EN	0	0.0350022	0.075	0.122555	0.175	0	0.0474947	0.1	0.160062	0.225	0	0.0100173	0.025	0.0475398	0.075	0	0.0124925	0.025	0.0375075	0.05	0	0.0124925	0.025	0.0375075	0.05	0	0.114791	0.2	0.239866	0.25	0	0.0100173	0.025	0.0475398	0.075	0	0.0424278	0.075	0.0924579	0.1	207349	2022-11-29 13:47:53	15	200	0	0	2022-11-29 09:26:04		24.8701
EMRO-EN	0	0.0197891	0.0427807	0.0706218	0.101604	0	0.0326206	0.0695187	0.112883	0.160428	0	0.00325148	0.0160428	0.0627805	0.144385	0	0.0939564	0.165775	0.203648	0.219251	0	0.0539234	0.0962567	0.120809	0.13369	0	0.0122771	0.0213904	0.0256541	0.026738	0	0.0917139	0.139037	0.147565	0.149733	0	0.0160331	0.0320856	0.048138	0.0641711	207350	2022-11-29 10:00:43	57	0	2	2	2022-11-29 09:45:01	2022-11-29 10:04:30	14.7688
EURO-EN	0	0.0312312	0.0625	0.0937688	0.125	0	0.0312312	0.0625	0.0937688	0.125	0	0.0312312	0.0625	0.0937688	0.125	0	0.0312312	0.0625	0.0937688	0.125	0	0.0312312	0.0625	0.0937688	0.125	0	0.0312312	0.0625	0.0937688	0.125	0	0.0312312	0.0625	0.0937688	0.125	0	0.0312312	0.0625	0.0937688	0.125	207351	2022-11-29 09:45:27	0	252	0	0	2022-11-29 09:45:24
EMRO-EN	0	0.062856	0.111111	0.136975	0.148148	0	0.0185074	0.037037	0.0555667	0.0740741	0	0.0406817	0.0740741	0.0962707	0.111111	0	0.0148404	0.037037	0.0704294	0.111111	0	0.0148404	0.037037	0.0704294	0.111111	0	0.0148404	0.037037	0.0704294	0.111111	0	0.0111735	0.037037	0.0852921	0.148148	0	0.0591891	0.111111	0.151837	0.185185	207352	2022-11-29 09:55:05	15	0	2	2	2022-11-29 09:53:34	2022-11-29 09:56:06	4.54733
SEARO-EN	0	0.0312312	0.0625	0.0937688	0.125	0	0.0312312	0.0625	0.0937688	0.125	0	0.0312312	0.0625	0.0937688	0.125	0	0.0312312	0.0625	0.0937688	0.125	0	0.0312312	0.0625	0.0937688	0.125	0	0.0312312	0.0625	0.0937688	0.125	0	0.0312312	0.0625	0.0937688	0.125	0	0.0312312	0.0625	0.0937688	0.125	207353	2022-11-29 10:08:59	0	252	0	0	2022-11-29 10:08:55
EMRO-EN	0	0.00587881	0.0117647	0.0176506	0.0235294	0	0.12684	0.223529	0.273987	0.294118	0	0.0176364	0.0352941	0.0529518	0.0705882	0	0.0540193	0.0941176	0.112878	0.117647	0	0.0680517	0.105882	0.115263	0.117647	0	0.0599529	0.117647	0.171785	0.223529	0	0.0387673	0.0705882	0.0917403	0.105882	0	0.00354922	0.0117647	0.0270928	0.0470588	207359	2022-11-29 11:12:55	29	0	2	0	2022-11-29 11:04:18	2022-11-29 11:13:38	16.7105
EMRO-EN	0	0.00552035	0.0272374	0.105412	0.241245	0	0.00392498	0.0155642	0.0389655	0.0700389	0	0.0144535	0.0428016	0.0923213	0.155642	0	0.00506258	0.0116732	0.0206361	0.0311284	0	0.00473173	0.0233463	0.0643088	0.120623	0	0.0264323	0.0505837	0.0712063	0.0894942	0	0.0163435	0.0350195	0.0572241	0.0817121	0	0.0443531	0.0933852	0.149475	0.210117	207364	2022-11-29 11:55:29	54	0	2	2	2022-11-29 11:42:54	2022-11-29 11:58:20	13.0817
SEARO-EN	0	0.0276339	0.0689655	0.131144	0.206897	0	0.0378761	0.0689655	0.0896313	0.103448	0	0.0378761	0.0689655	0.0896313	0.103448	0	0.0585211	0.103448	0.127528	0.137931	0	0.0138169	0.0344828	0.0655722	0.103448	0	0.017231	0.0344828	0.0517345	0.0689655	0	0.0585211	0.103448	0.127528	0.137931	0	0.034462	0.0689655	0.103469	0.137931	207372	2022-11-30 01:57:26	11	200	0	0	2022-11-29 12:40:17		110.65
EMRO-EN	0	0.0190709	0.0363636	0.0509083	0.0636364	0	0.0281988	0.0636364	0.110066	0.163636	0	0.0118704	0.0363636	0.0800932	0.136364	0	0.0154707	0.0363636	0.0655007	0.1	0	0.039942	0.0727273	0.0945203	0.109091	0	0.0181709	0.0363636	0.0545564	0.0727273	0	0.0327838	0.0818182	0.155585	0.245455	0	0.0462849	0.0818182	0.100863	0.109091	207377	2022-11-29 13:08:40	19	0	2	1	2022-11-29 12:59:52	2022-11-29 13:10:54	25.0115
EMRO-EN	0	0.02622	0.0412371	0.045347	0.0463918	0	0.0381262	0.0773196	0.118071	0.159794	0	0.0674803	0.134021	0.199003	0.262887	0	0.0119062	0.0360825	0.0789568	0.134021	0	0.059705	0.108247	0.13965	0.159794	0	0.04374	0.0773196	0.0953174	0.103093	0	0.0560365	0.0876289	0.0958487	0.0979381	0	0.00104472	0.00515464	0.0170554	0.0360825	207396	2022-11-29 15:39:50	49	0	2	2	2022-11-29 15:17:22	2022-11-29 15:50:31	24.9278
AFRO-EN	0	0.0536887	0.111111	0.174131	0.240741	0	0.00925369	0.0185185	0.0277833	0.037037	0	0.00375326	0.0185185	0.0556753	0.111111	0	0.0554358	0.0925926	0.107358	0.111111	0	0.031428	0.0555556	0.0684873	0.0740741	0	0.0517689	0.0925926	0.116623	0.12963	0	0.0351813	0.0740741	0.118565	0.166667	0	0.0683565	0.111111	0.125876	0.12963	207418	2022-11-29 17:47:01	19	187	0	0	2022-11-29 16:30:44		45.7796
EMRO-AR	0	0.0286713	0.057377	0.0860828	0.114754	0	0.00498383	0.0245902	0.0726906	0.143443	0	0.0229905	0.057377	0.109108	0.172131	0	0.0245754	0.0491803	0.0737853	0.0983607	0	0.0126935	0.0245902	0.035248	0.045082	0	0.0511605	0.0942623	0.124975	0.147541	0	0.0237638	0.0491803	0.0770746	0.106557	0	0.0630233	0.114754	0.149141	0.172131	207420	2022-11-29 17:19:45	38	0	2	2	2022-11-29 16:56:48	2022-11-29 17:23:29	34.2306
EMRO-EN	0	0.0424278	0.075	0.0924579	0.1	0	0.00754209	0.025	0.0575722	0.1	0	0.0549203	0.1	0.129965	0.15	0	0.0200346	0.05	0.0950797	0.15	0	0.0050669	0.025	0.0751616	0.15	0	0.0225098	0.05	0.0850474	0.125	0	0.00754209	0.025	0.0575722	0.1	0	0.0399526	0.075	0.10249	0.125	207421	2022-11-29 17:07:50	17	179	0	0	2022-11-29 17:03:01		15.0317
AFRO-FR	0	0.0277611	0.0555556	0.08335	0.111111	0	0.0610226	0.111111	0.144406	0.166667	0	0.0277611	0.0555556	0.08335	0.111111	0	0.0277611	0.0555556	0.08335	0.111111	0	0.0277611	0.0555556	0.08335	0.111111	0	0.0610226	0.111111	0.144406	0.166667	0	0.0277611	0.0555556	0.08335	0.111111	0	0.0277611	0.0555556	0.08335	0.111111	207425	2022-11-29 18:24:05	2	248	0	0	2022-11-29 18:22:48		36.6915
AMRO-EN	0	0.0434521	0.0869565	0.130461	0.173913	0	0.0238784	0.0434783	0.0565067	0.0652174	0	0.0543151	0.108696	0.163076	0.217391	0	0.004406	0.0217391	0.0587865	0.108696	0	0.0238784	0.0434783	0.0565067	0.0652174	0	0.0564675	0.108696	0.154352	0.195652	0	0.0174214	0.0434783	0.082678	0.130435	0	0.010863	0.0217391	0.0326152	0.0434783	207449	2022-11-29 21:56:58	17	166	0	0	2022-11-29 21:53:44		10.8691
AMRO-EN	0	0.0056146	0.011236	0.0168573	0.0224719	0	0.0449168	0.0898876	0.134858	0.179775	0	0.0414747	0.0674157	0.0763744	0.0786517	0	0.0246833	0.0449438	0.0584114	0.0674157	0	0.127709	0.191011	0.19997	0.202247	0	0.106573	0.191011	0.241485	0.269663	0	0.0112292	0.0224719	0.0337146	0.0449438	0	0.0180086	0.0449438	0.0854649	0.134831	207455	2022-11-29 22:45:06	18	0	2	1	2022-11-29 22:36:54	2022-11-29 22:51:44	23.8703
AMRO-EN	0	0.0686929	0.116883	0.137593	0.142857	0	0.00912175	0.025974	0.0546036	0.0909091	0	0.0557742	0.103896	0.140241	0.168831	0	0.0350196	0.0649351	0.0869989	0.103896	0	0.0207546	0.038961	0.0532417	0.0649351	0	0.032448	0.0649351	0.0974221	0.12987	0	0.0207546	0.038961	0.0532417	0.0649351	0	0.0946513	0.168831	0.211605	0.233766	207456	2022-11-29 22:45:53	24	0	2	2	2022-11-29 22:38:58	2022-11-29 22:49:01	15.3195
AMRO-EN	0	0.0293941	0.0588235	0.088253	0.117647	0	0.0293941	0.0588235	0.088253	0.117647	0	0.0235701	0.0588235	0.111858	0.176471	0	0.0293941	0.0588235	0.088253	0.117647	0	0.0293941	0.0588235	0.088253	0.117647	0	0.0293941	0.0588235	0.088253	0.117647	0	0.0293941	0.0588235	0.088253	0.117647	0	0.0293941	0.0588235	0.088253	0.117647	207458	2022-11-29 23:00:14	2	245	0	0	2022-11-29 22:56:06		83.2145
WPRO-EN	0	0.0290198	0.0591398	0.090885	0.123656	0	0.100317	0.166667	0.192387	0.198925	0	0.0595864	0.107527	0.13759	0.155914	0	0.00326896	0.016129	0.071244	0.172043	0	0.0166516	0.0322581	0.0462393	0.0591398	0	0.00435862	0.0215054	0.06303	0.123656	0	0.00268656	0.00537634	0.00806613	0.0107527	0	0.0108214	0.0376344	0.0888253	0.155914	207470	2022-11-30 00:33:49	42	0	2	2	2022-11-30 00:17:13	2022-11-30 00:36:03	21.6794
AFRO-EN	0	0.00791141	0.0148515	0.0202951	0.0247525	0	0.0123688	0.0247525	0.0371362	0.0495049	0	0.104763	0.183168	0.221169	0.232673	0	0.0242474	0.0495049	0.0762589	0.10396	0	0.00149348	0.0049505	0.0114004	0.019802	0	0.0164052	0.0495049	0.108044	0.183168	0	0.00501673	0.0247525	0.105843	0.252475	0	0.00749049	0.029703	0.0743624	0.133663	207559	2022-11-30 04:45:28	39	0	2	2	2022-11-30 04:33:30	2022-11-30 04:50:54	13.0646
AFRO-EN	0	0.0360133	0.0655738	0.0852232	0.0983607	0	0.00989127	0.0327869	0.0755045	0.131148	0	0.0197061	0.0491803	0.093521	0.147541	0	0.0867107	0.147541	0.173683	0.180328	0	0.0360133	0.0655738	0.0852232	0.0983607	0	0.0163836	0.0327869	0.0491902	0.0655738	0	0.0327672	0.0655738	0.0983804	0.131148	0	0.0197061	0.0491803	0.093521	0.147541	207573	2022-11-30 08:40:41	21	0	2	0	2022-11-30 08:32:00	2022-11-30 08:42:48	21.4305
AMRO-EN	0	0.0195891	0.0405405	0.0635344	0.0878378	0	0.0493072	0.101351	0.15748	0.216216	0	0.01153	0.0337838	0.0723773	0.121622	0	0.0606798	0.101351	0.117513	0.121622	0	0.021596	0.0405405	0.0554001	0.0675676	0	0.00273886	0.0135135	0.0385854	0.0743243	0	0.0155753	0.0405405	0.0798031	0.128378	0	0.0149378	0.0472973	0.106209	0.182432	207583	2022-11-30 11:32:20	40	0	2	1	2022-11-30 11:20:32	2022-11-30 11:34:38	15.8976
EMRO-EN	0	0.0365634	0.0731707	0.109778	0.146341	0	0.0171311	0.0487805	0.102548	0.170732	0	0.0535808	0.097561	0.126796	0.146341	0	0.0267904	0.0487805	0.0633978	0.0731707	0	0.0121878	0.0243902	0.0365927	0.0487805	0	0.0219607	0.0487805	0.082973	0.121951	0	0.0559956	0.097561	0.117008	0.121951	0	0.051166	0.097561	0.136583	0.170732	207586	2022-11-30 12:09:30	19	192	0	0	2022-11-30 12:04:45		14.1978
AFRO-EN	0	0.04725	0.0839695	0.104536	0.114504	0	0.063246	0.110687	0.133899	0.141221	0	0.0575954	0.114504	0.170259	0.225191	0	0.0072511	0.0152672	0.024437	0.0343511	0	0.00386786	0.019084	0.0631441	0.133588	0	0.0240562	0.0534351	0.0908903	0.133588	0	0.0129906	0.0305344	0.0550006	0.0839695	0	0.005415	0.0267176	0.0722491	0.133588	207588	2022-11-30 12:52:57	36	0	0	0	2022-11-30 12:27:53		40.8266
AFRO-EN	0	0.00267854	0.0132159	0.0583762	0.140969	0	0.0769845	0.140969	0.184979	0.215859	0	0.082239	0.145374	0.179214	0.193833	0	0.00847176	0.0396476	0.105446	0.193833	0	0.00793296	0.0176211	0.0299726	0.0440529	0	0.0369657	0.0704846	0.0986768	0.123348	0	0.0303412	0.0528634	0.0634008	0.0660793	0	0.00396648	0.00881057	0.0149863	0.0220264	207591	2022-11-30 13:21:06	44	0	2	1	2022-11-30 13:09:15	2022-11-30 13:25:07	14.6842
AFRO-FR	0	0.024985	0.05	0.075015	0.1	0	0.0549203	0.1	0.129965	0.15	0	0.0150842	0.05	0.115144	0.2	0	0.024985	0.05	0.075015	0.1	0	0.024985	0.05	0.075015	0.1	0	0.024985	0.05	0.075015	0.1	0	0.0549203	0.1	0.129965	0.15	0	0.024985	0.05	0.075015	0.1	207614	2022-11-30 16:07:24	5	239	0	0	2022-11-30 16:04:57		28.0624
AFRO-EN	0	0.0884273	0.162996	0.216257	0.255507	0	0.00706064	0.0176211	0.0335083	0.0528634	0	0.0176516	0.0440529	0.0837707	0.132159	0	0.0141623	0.0440529	0.0979131	0.167401	0	0.0435491	0.0792952	0.103056	0.118943	0	0.058045	0.101322	0.12196	0.127753	0	0.0233217	0.0440529	0.0607891	0.0748899	0	0.0268314	0.0484581	0.0620949	0.0704846	207734	2022-12-01 03:35:09	57	0	2	2	2022-12-01 03:03:58	2022-12-01 03:39:55	31.0338
EMRO-EN	0	0.0520104	0.0952381	0.124971	0.145833	0	0.079033	0.139881	0.172839	0.1875	0	0.0059488	0.0119048	0.0178607	0.0238095	0	0.022308	0.0446429	0.0669777	0.0892857	0	0.0967269	0.142857	0.147603	0.14881	0	0.0363792	0.0922619	0.177833	0.282738	0	0.0142965	0.0327381	0.0574773	0.0863095	0	0.0151528	0.0267857	0.0330207	0.0357143	207761	2022-12-01 07:24:48	51	0	2	1	2022-12-01 07:07:58	2022-12-01 07:28:26	18.8151
EURO-FR	0	0.00605696	0.0121212	0.0181855	0.0242424	0	0.014027	0.0484848	0.114087	0.2	0	0.00122834	0.00606061	0.020053	0.0424242	0	0.00851364	0.0242424	0.0509634	0.0848485	0	0.0695703	0.121212	0.145373	0.151515	0	0.00982671	0.0484848	0.134776	0.254545	0	0.033285	0.0606061	0.0787669	0.0909091	0	0.052656	0.0969697	0.128459	0.151515	207762	2022-12-01 07:29:14	40	0	2	2	2022-12-01 07:12:47	2022-12-01 07:31:16	23.5486
EMRO-EN	0	0.0413705	0.0862069	0.136255	0.189655	0	0.0086155	0.0172414	0.0258673	0.0344828	0	0.0258063	0.0431034	0.0499769	0.0517241	0	0.0619754	0.112069	0.143921	0.163793	0	0.0198317	0.0431034	0.071587	0.103448	0	0.0215388	0.0431034	0.0646681	0.0862069	0	0.0989979	0.181034	0.237012	0.275862	0	0.0267	0.0517241	0.0741423	0.0948276	207765	2022-12-01 09:47:23	30	99	0	0	2022-12-01 07:39:47		19.6246
EMRO-EN	0	0.02651	0.0493827	0.0666576	0.0802469	0	0.0611376	0.135802	0.230993	0.339506	0	0.00500434	0.0246914	0.0723677	0.141975	0	0.00308456	0.00617284	0.00926112	0.0123457	0	0.051129	0.0864198	0.101185	0.104938	0	0.0407392	0.0864198	0.139564	0.197531	0	0.0105048	0.0246914	0.0444758	0.0679012	0	0.0203409	0.037037	0.0481353	0.0555556	207766	2022-12-01 10:13:34	48	0	2	1	2022-12-01 08:02:05	2022-12-01 10:18:18	159.827
EMRO-EN	0	0.0966631	0.193443	0.290222	0.386885	0	0.00395651	0.0131148	0.0302018	0.052459	0	0.00329199	0.00983607	0.0213356	0.0360656	0	0.00819179	0.0163934	0.0245951	0.0327869	0	0.0131527	0.0360656	0.0738449	0.121311	0	0.0272029	0.0557377	0.0862548	0.118033	0	0.0167082	0.0327869	0.0478745	0.0622951	0	0.0681007	0.12459	0.16324	0.190164	207769	2022-12-01 11:28:57	52	0	2	2	2022-12-01 09:52:35	2022-12-01 11:30:38	110.093
AFRO-EN	0	0.0243349	0.0540541	0.0919431	0.135135	0	0.0270108	0.0540541	0.0810973	0.108108	0	0.00547773	0.027027	0.0730859	0.135135	0	0.0405162	0.0810811	0.121646	0.162162	0	0.0809064	0.135135	0.156684	0.162162	0	0.0296867	0.0540541	0.0702516	0.0810811	0	0.0243349	0.0540541	0.0919431	0.135135	0	0.0296867	0.0540541	0.0702516	0.0810811	207796	2022-12-01 12:43:07	21	0	2	0	2022-12-01 12:34:03	2022-12-01 12:45:45	23.6137
AFRO-FR	0	0.0385233	0.078125	0.119301	0.161458	0	0.0209179	0.0625	0.13557	0.229167	0	0.0166955	0.0416667	0.0792331	0.125	0	0.0146085	0.0364583	0.0693289	0.109375	0	0.0125216	0.03125	0.0594248	0.09375	0	0.00316681	0.015625	0.0454016	0.0885417	0	0.0150999	0.03125	0.0489745	0.0677083	0	0.0312312	0.0625	0.0937688	0.125	207826	2022-12-01 15:03:23	44	0	2	2	2022-12-01 14:21:29	2022-12-01 15:06:13	53.6595
EMRO-EN	0	0.0263	0.0526316	0.0789632	0.105263	0	0.0578109	0.105263	0.136806	0.157895	0	0.021089	0.0526316	0.100084	0.157895	0	0.021089	0.0526316	0.100084	0.157895	0	0.0263	0.0526316	0.0789632	0.105263	0	0.0263	0.0526316	0.0789632	0.105263	0	0.0263	0.0526316	0.0789632	0.105263	0	0.0263	0.0526316	0.0789632	0.105263	207845	2022-12-01 15:55:06	7	223	0	0	2022-12-01 15:50:13		37.604
AFRO-EN	0	0.0477568	0.0869565	0.113013	0.130435	0	0.0477568	0.0869565	0.113013	0.130435	0	0.0217261	0.0434783	0.0652305	0.0869565	0	0.0174214	0.0434783	0.082678	0.130435	0	0.0391474	0.0869565	0.147908	0.217391	0	0.0217261	0.0434783	0.0652305	0.0869565	0	0.0477568	0.0869565	0.113013	0.130435	0	0.0217261	0.0434783	0.0652305	0.0869565	208007	2022-12-02 05:24:00	6	235	0	0	2022-12-02 05:20:41		31.1872
AFRO-EN	0	0.0473817	0.0847458	0.106739	0.118644	0	0.000858796	0.00423729	0.0357949	0.101695	0	0.0520359	0.0932203	0.117753	0.131356	0	0.0157989	0.059322	0.145114	0.258475	0	0.0427867	0.0889831	0.140303	0.194915	0	0.00553281	0.0169492	0.0373316	0.0635593	0	0.00976755	0.0254237	0.050046	0.0805085	0	0.0156606	0.029661	0.0410997	0.0508475	208009	2022-12-02 07:50:06	56	0	2	2	2022-12-02 07:28:07		21.9817
AFRO-EN	0	0.019988	0.04	0.060012	0.08	0	0.00810704	0.04	0.108167	0.2	0	0.0399759	0.08	0.120024	0.16	0	0.019988	0.04	0.060012	0.08	0	0.0120673	0.04	0.0921155	0.16	0	0.0160277	0.04	0.0760638	0.12	0	0.019988	0.04	0.060012	0.08	0	0.0160277	0.04	0.0760638	0.12	208014	2022-12-02 10:32:28	7	227	0	0	2022-12-02 10:26:03		48.0363
EMRO-EN	0	0.0432595	0.0802139	0.107469	0.128342	0	0.0261675	0.0481283	0.0636232	0.0748663	0	0.0673342	0.13369	0.198429	0.262032	0	0.0176464	0.0374332	0.0604529	0.0855615	0	0.0289145	0.0695187	0.127904	0.197861	0	0.0106888	0.0213904	0.032092	0.0427807	0	0.0107137	0.026738	0.0508448	0.0802139	0	0.0395284	0.0748663	0.103738	0.128342	208019	2022-12-02 12:11:29	39	0	2	2	2022-12-02 11:43:58	2022-12-02 12:28:33	40.5946
AFRO-EN	0	0.0154707	0.0363636	0.0655007	0.1	0	0.0281988	0.0636364	0.110066	0.163636	0	0.0281988	0.0636364	0.110066	0.163636	0	0.00642759	0.0272727	0.0701022	0.127273	0	0.0154707	0.0363636	0.0655007	0.1	0	0.00917017	0.0363636	0.0910376	0.163636	0	0.048085	0.0818182	0.096315	0.1	0	0.00458509	0.0181818	0.0455188	0.0818182	208027	2022-12-02 15:41:57	20	0	2	2	2022-12-02 15:37:43	2022-12-02 15:43:47	10.2979
SEARO-EN	0	0.0293941	0.0588235	0.088253	0.117647	0	0.0293941	0.0588235	0.088253	0.117647	0	0.0646121	0.117647	0.1529	0.176471	0	0.0293941	0.0588235	0.088253	0.117647	0	0.0293941	0.0588235	0.088253	0.117647	0	0.0293941	0.0588235	0.088253	0.117647	0	0.0293941	0.0588235	0.088253	0.117647	0	0.0293941	0.0588235	0.088253	0.117647	208040	2022-12-02 17:08:14	1	250	0	0	2022-12-02 17:07:39		28.774
SEARO-EN	0	0.0312312	0.0625	0.0937688	0.125	0	0.0312312	0.0625	0.0937688	0.125	0	0.0312312	0.0625	0.0937688	0.125	0	0.0312312	0.0625	0.0937688	0.125	0	0.0312312	0.0625	0.0937688	0.125	0	0.0312312	0.0625	0.0937688	0.125	0	0.0312312	0.0625	0.0937688	0.125	0	0.0312312	0.0625	0.0937688	0.125	208041	2022-12-02 17:08:37	0	252	0	0	2022-12-02 17:08:34
SEARO-EN	0	0.0261525	0.047619	0.0618883	0.0714286	0	0.0250293	0.0595238	0.108413	0.166667	0	0.0333355	0.0714286	0.116719	0.166667	0	0.029744	0.0595238	0.0893036	0.119048	0	0.0167232	0.047619	0.100107	0.166667	0	0.0214379	0.047619	0.0809975	0.119048	0	0.00836161	0.0238095	0.0500533	0.0833333	0	0.0392288	0.0714286	0.0928324	0.107143	208042	2022-12-02 17:38:08	31	0	2	1	2022-12-02 17:09:16	2022-12-02 17:53:46	50.2751
AFRO-EN	0	0.0185074	0.037037	0.0555667	0.0740741	0	0.0148404	0.037037	0.0704294	0.111111	0	0.0185074	0.037037	0.0555667	0.0740741	0	0.0111735	0.037037	0.0852921	0.148148	0	0.0370148	0.0740741	0.111133	0.148148	0	0.0370148	0.0740741	0.111133	0.148148	0	0.0370148	0.0740741	0.111133	0.148148	0	0.0370148	0.0740741	0.111133	0.148148	208120	2022-12-03 01:04:54	15	0	2	2	2022-12-03 01:01:55	2022-12-03 01:06:41	10.0156
EMRO-EN	0	0.0312312	0.0625	0.0937688	0.125	0	0.0312312	0.0625	0.0937688	0.125	0	0.0312312	0.0625	0.0937688	0.125	0	0.0312312	0.0625	0.0937688	0.125	0	0.0312312	0.0625	0.0937688	0.125	0	0.0312312	0.0625	0.0937688	0.125	0	0.0312312	0.0625	0.0937688	0.125	0	0.0312312	0.0625	0.0937688	0.125	208146	2022-12-03 06:02:13	0	252	0	0	2022-12-03 06:02:02
EMRO-EN	0	0.079872	0.142857	0.179932	0.2	0	0.0114483	0.0285714	0.0543313	0.0857143	0	0.00861953	0.0285714	0.0657968	0.114286	0	0.0114483	0.0285714	0.0543313	0.0857143	0	0.0627661	0.114286	0.148532	0.171429	0	0.0285542	0.0571429	0.0857315	0.114286	0	0.031383	0.0571429	0.074266	0.0857143	0	0.00579074	0.0285714	0.0772623	0.142857	208178	2022-12-03 20:11:43	18	196	0	0	2022-12-03 20:05:01		20.2389
EMRO-EN	0	0.0161569	0.0403226	0.0766772	0.120968	0	0.00897086	0.0403226	0.105803	0.193548	0	0.047522	0.0887097	0.120146	0.145161	0	0.00566431	0.016129	0.0339071	0.0564516	0	0.0877451	0.153226	0.184578	0.193548	0	0.0129255	0.0322581	0.0613417	0.0967742	0	0.00326897	0.016129	0.0436158	0.0806452	0	0.0691553	0.104839	0.111269	0.112903	208221	2022-12-04 06:23:16	43	0	2	1	2022-12-04 06:18:47	2022-12-04 06:25:25	4.70512
EMRO-EN	0	0.0499392	0.0934066	0.126909	0.153846	0	0.00222721	0.010989	0.0496472	0.120879	0	0.101408	0.164835	0.18674	0.192308	0	0.0378432	0.0659341	0.0790768	0.0824176	0	0.00222721	0.010989	0.0612735	0.159341	0	0.0165248	0.043956	0.0879963	0.142857	0	0.0011136	0.00549451	0.0181799	0.0384615	0	0.0504576	0.0879121	0.105436	0.10989	208225	2022-12-04 14:26:57	49	0	2	1	2022-12-04 14:24:35	2022-12-04 14:27:35	2.01255
EMRO-EN	0	0.0808149	0.142857	0.17611	0.190476	0	0.0237952	0.047619	0.0714429	0.0952381	0	0.0237952	0.047619	0.0714429	0.0952381	0	0.0523051	0.0952381	0.123777	0.142857	0	0.0523051	0.0952381	0.123777	0.142857	0	0.0523051	0.0952381	0.123777	0.142857	0	0.0237952	0.047619	0.0714429	0.0952381	0	0.0237952	0.047619	0.0714429	0.0952381	208228	2022-12-05 03:30:14	5	237	0	0	2022-12-04 15:15:30		392.859
EMRO-AR	0	0.0499276	0.0909091	0.11815	0.136364	0	0.0454272	0.0909091	0.136391	0.181818	0	0.0227136	0.0454545	0.0681955	0.0909091	0	0.0227136	0.0454545	0.0681955	0.0909091	0	0.0227136	0.0454545	0.0681955	0.0909091	0	0.0771415	0.136364	0.168105	0.181818	0	0.0227136	0.0454545	0.0681955	0.0909091	0	0.0182132	0.0454545	0.0864361	0.136364	208260	2022-12-05 01:22:34	11	216	0	0	2022-12-05 01:17:37		21.7915
WPRO-EN	0	0.0554574	0.0972222	0.117995	0.125	0	0.0416416	0.0833333	0.125025	0.166667	0	0.00419005	0.0138889	0.0319845	0.0555556	0	0.0125054	0.0277778	0.0472485	0.0694444	0	0.0250109	0.0555556	0.0944971	0.138889	0	0.0860334	0.166667	0.238903	0.305556	0	0.00281494	0.0138889	0.0417565	0.0833333	0	0.00419005	0.0138889	0.0319845	0.0555556	208261	2022-12-05 01:45:11	29	0	2	0	2022-12-05 01:38:46	2022-12-05 01:47:46	12.1128
SEARO-EN	0	0.0312312	0.0625	0.0937688	0.125	0	0.0312312	0.0625	0.0937688	0.125	0	0.0312312	0.0625	0.0937688	0.125	0	0.0312312	0.0625	0.0937688	0.125	0	0.0312312	0.0625	0.0937688	0.125	0	0.0312312	0.0625	0.0937688	0.125	0	0.0312312	0.0625	0.0937688	0.125	0	0.0312312	0.0625	0.0937688	0.125	208264	2022-12-05 05:05:50	0	252	0	0	2022-12-05 05:05:50
SEARO-EN	0	0.0312312	0.0625	0.0937688	0.125	0	0.0312312	0.0625	0.0937688	0.125	0	0.0312312	0.0625	0.0937688	0.125	0	0.0312312	0.0625	0.0937688	0.125	0	0.0312312	0.0625	0.0937688	0.125	0	0.0312312	0.0625	0.0937688	0.125	0	0.0312312	0.0625	0.0937688	0.125	0	0.0312312	0.0625	0.0937688	0.125	208265	2022-12-05 05:09:11	0	252	0	0	2022-12-05 05:09:10
SEARO-EN	0	0.0312312	0.0625	0.0937688	0.125	0	0.0312312	0.0625	0.0937688	0.125	0	0.0312312	0.0625	0.0937688	0.125	0	0.0312312	0.0625	0.0937688	0.125	0	0.0312312	0.0625	0.0937688	0.125	0	0.0312312	0.0625	0.0937688	0.125	0	0.0312312	0.0625	0.0937688	0.125	0	0.0312312	0.0625	0.0937688	0.125	208266	2022-12-05 05:14:46	0	252	0	0	2022-12-05 05:14:46
AFRO-FR	0	0.0678845	0.12	0.147933	0.16	0	0.0639242	0.12	0.163984	0.2	0	0.019988	0.04	0.060012	0.08	0	0.019988	0.04	0.060012	0.08	0	0.0160277	0.04	0.0760638	0.12	0	0.0160277	0.04	0.0760638	0.12	0	0.0439362	0.08	0.103972	0.12	0	0.0160277	0.04	0.0760638	0.12	208267	2022-12-05 06:01:53	8	229	0	0	2022-12-05 05:58:06		27.1037
AFRO-FR	0	0.046839	0.0894942	0.12568	0.157588	0	0.053608	0.0953307	0.118822	0.13035	0	0.0173156	0.036965	0.0601429	0.0856031	0	0.0161418	0.0330739	0.0511823	0.0700389	0	0.093184	0.155642	0.180461	0.18677	0	0.0427849	0.0875486	0.135253	0.184825	0	0.0233323	0.0466926	0.070053	0.0933852	0	0.0614783	0.0894942	0.0910454	0.0914397	208268	2022-12-05 07:51:51	55	0	2	2	2022-12-05 07:38:47		13.2336
AFRO-EN	0	0.0135096	0.0535714	0.134118	0.241071	0	0.0428064	0.0803571	0.109811	0.133929	0	0.00627121	0.0178571	0.03754	0.0625	0	0.0330408	0.0714286	0.117913	0.169643	0	0.0071552	0.0178571	0.033957	0.0535714	0	0.0454584	0.0803571	0.099062	0.107143	0	0.0606112	0.107143	0.132083	0.142857	0	0.0285376	0.0535714	0.0732073	0.0892857	208270	2022-12-09 07:50:43	26	82	0	0	2022-12-05 09:21:04		123.832
AFRO-FR	0	0.00145461	0.00717703	0.0411031	0.107656	0	0.00533357	0.0263158	0.0733321	0.138756	0	0.0788218	0.141148	0.178164	0.198565	0	0.00764644	0.0143541	0.0196154	0.0239234	0	0.048303	0.0980861	0.150039	0.203349	0	0.0752466	0.136364	0.175786	0.200957	0	0.0274954	0.0550239	0.0825524	0.110048	0	0.00168032	0.00478469	0.0100586	0.0167464	208271	2022-12-05 10:34:13	58	0	2	1	2022-12-05 10:09:31	2022-12-05 10:35:56	24.2923
AFRO-EN	0	0.0413133	0.0772727	0.104988	0.127273	0	0.127884	0.209091	0.238085	0.245455	0	0.0123416	0.0409091	0.094209	0.163636	0	0.00182132	0.00454546	0.00864361	0.0136364	0	0.0190921	0.0409091	0.0668481	0.0954545	0	0.00368501	0.0181818	0.057411	0.118182	0	0.00319261	0.00909091	0.0191113	0.0318182	0	0.0907485	0.159091	0.193083	0.204545	208272	2022-12-05 10:41:06	48	0	2	1	2022-12-05 10:11:19	2022-12-05 10:53:18	35.7466
AFRO-EN	0	0.0182132	0.0454545	0.0864361	0.136364	0	0.0182132	0.0454545	0.0864361	0.136364	0	0.0227136	0.0454545	0.0681955	0.0909091	0	0.0227136	0.0454545	0.0681955	0.0909091	0	0.0771415	0.136364	0.168105	0.181818	0	0.0227136	0.0454545	0.0681955	0.0909091	0	0.0227136	0.0454545	0.0681955	0.0909091	0	0.0454272	0.0909091	0.136391	0.181818	208273	2022-12-05 11:25:18	6	239	0	0	2022-12-05 11:23:11		19.4275
AFRO-EN	0	0.0312312	0.0625	0.0937688	0.125	0	0.0312312	0.0625	0.0937688	0.125	0	0.0312312	0.0625	0.0937688	0.125	0	0.0312312	0.0625	0.0937688	0.125	0	0.0312312	0.0625	0.0937688	0.125	0	0.0312312	0.0625	0.0937688	0.125	0	0.0312312	0.0625	0.0937688	0.125	0	0.0312312	0.0625	0.0937688	0.125	208277	2022-12-05 13:49:47	0	252	0	0	2022-12-05 13:49:43
AFRO-EN	0	0.000988663	0.00487805	0.0176148	0.0390244	0	0.0793825	0.141463	0.177002	0.195122	0	0.0778427	0.121951	0.133619	0.136585	0	0.00593197	0.0292683	0.0865195	0.170732	0	0.0360122	0.0585366	0.0663154	0.0682927	0	0.00439215	0.0097561	0.0165946	0.0243902	0	0.0394611	0.0731707	0.0980329	0.117073	0	0.00988662	0.0487805	0.133386	0.24878	208278	2022-12-05 14:15:22	45	0	2	1	2022-12-05 13:52:27	2022-12-05 14:18:26	22.5381
AFRO-EN	0	0.0253966	0.0786517	0.174363	0.297753	0	0.0504528	0.0842697	0.0977077	0.101124	0	0.0252395	0.0449438	0.056157	0.0617978	0	0.00113863	0.00561798	0.0202867	0.0449438	0	0.0533387	0.106742	0.160144	0.213483	0	0.0353301	0.0617978	0.0746796	0.0786517	0	0.00227726	0.011236	0.0405734	0.0898876	0	0.043752	0.0786517	0.0999655	0.11236	208279	2022-12-05 14:00:38	41	0	2	2	2022-12-05 13:53:12	2022-12-05 14:03:44	9.76434
AFRO-FR	0	0.00579074	0.0285714	0.0945357	0.2	0	0.00861953	0.0285714	0.0657968	0.114286	0	0.0142771	0.0285714	0.0428657	0.0571429	0	0.00861953	0.0285714	0.0657968	0.114286	0	0.031383	0.0571429	0.074266	0.0857143	0	0.0285542	0.0571429	0.0857315	0.114286	0	0.0257254	0.0571429	0.097197	0.142857	0	0.00579074	0.0285714	0.085899	0.171429	208313	2022-12-06 07:35:36	17	195	0	0	2022-12-06 07:18:19		55.0804
AFRO-EN	0	0.110182	0.174419	0.192961	0.197674	0	0.0464837	0.0930233	0.139563	0.186047	0	0.0023567	0.0116279	0.031444	0.0581395	0	0.0510345	0.0813953	0.0906666	0.0930233	0	0.102069	0.162791	0.181333	0.186047	0	0.0394678	0.0697674	0.0860074	0.0930233	0	0.0023567	0.0116279	0.0419888	0.0930233	0	0.0151289	0.0348837	0.0616685	0.0930233	208314	2022-12-06 08:43:18	33	0	2	2	2022-12-06 08:09:57	2022-12-06 08:46:37	49.3689
EMRO-EN	0	0.0578109	0.105263	0.136806	0.157895	0	0.021089	0.0526316	0.100084	0.157895	0	0.0263	0.0526316	0.0789632	0.105263	0	0.0263	0.0526316	0.0789632	0.105263	0	0.0263	0.0526316	0.0789632	0.105263	0	0.0263	0.0526316	0.0789632	0.105263	0	0.0263	0.0526316	0.0789632	0.105263	0	0.0578109	0.105263	0.136806	0.157895	208319	2022-12-06 10:52:26	3	244	0	0	2022-12-06 10:51:34		15.2027
EMRO-EN	0	0.0312312	0.0625	0.0937688	0.125	0	0.0312312	0.0625	0.0937688	0.125	0	0.0312312	0.0625	0.0937688	0.125	0	0.0312312	0.0625	0.0937688	0.125	0	0.0312312	0.0625	0.0937688	0.125	0	0.0312312	0.0625	0.0937688	0.125	0	0.0312312	0.0625	0.0937688	0.125	0	0.0312312	0.0625	0.0937688	0.125	208320	2022-12-06 10:53:00	0	252	0	0	2022-12-06 10:52:59
EMRO-EN	0	0.0293941	0.0588235	0.088253	0.117647	0	0.0293941	0.0588235	0.088253	0.117647	0	0.0293941	0.0588235	0.088253	0.117647	0	0.0293941	0.0588235	0.088253	0.117647	0	0.0293941	0.0588235	0.088253	0.117647	0	0.0293941	0.0588235	0.088253	0.117647	0	0.0293941	0.0588235	0.088253	0.117647	0	0.0646121	0.117647	0.1529	0.176471	208321	2022-12-06 10:55:51	1	250	0	0	2022-12-06 10:55:40		8.84
EMRO-EN	0	0.0222606	0.0555556	0.105644	0.166667	0	0.0277611	0.0555556	0.08335	0.111111	0	0.0277611	0.0555556	0.08335	0.111111	0	0.0277611	0.0555556	0.08335	0.111111	0	0.0277611	0.0555556	0.08335	0.111111	0	0.0277611	0.0555556	0.08335	0.111111	0	0.0610226	0.111111	0.144406	0.166667	0	0.0277611	0.0555556	0.08335	0.111111	208322	2022-12-06 10:56:34	2	247	0	0	2022-12-06 10:56:18		6.7295
AFRO-FR	0	0.0860747	0.155172	0.198211	0.224138	0	0.0314546	0.0646552	0.100462	0.137931	0	0.00735532	0.0215517	0.0461718	0.0775862	0	0.00260072	0.00862069	0.0198525	0.0344828	0	0.00782225	0.0301724	0.0746728	0.133621	0	0.0172511	0.0387931	0.0668499	0.0991379	0	0.0189983	0.0474138	0.0901618	0.142241	0	0.100118	0.146552	0.149988	0.150862	208323	2022-12-06 11:02:08	57	0	2	1	2022-12-06 10:56:43	2022-12-06 11:03:18	4.72321
EURO-EN	0	0.0871749	0.174455	0.261735	0.34891	0	0.0972517	0.152648	0.167551	0.17134	0	0.0243193	0.0560748	0.0991306	0.149533	0	0.0143187	0.0280374	0.0408144	0.0529595	0	0.0488018	0.0809969	0.0934163	0.0965732	0	0.0410184	0.0654206	0.0728722	0.0747664	0	0.00591835	0.0124611	0.0199455	0.0280374	0	0.0314133	0.0560748	0.0703775	0.0778816	208333	2022-12-06 11:45:22	47	0	2	2	2022-12-06 11:33:09	2022-12-06 11:48:12	14.6654
EMRO-EN	0	0.00410062	0.0111524	0.0226992	0.0371747	0	0.0820513	0.152416	0.204802	0.245353	0	0.0802456	0.159851	0.238333	0.315985	0	0.0464231	0.0892193	0.126397	0.159851	0	0.0122672	0.0260223	0.0420249	0.0594796	0	0.0326664	0.0594796	0.0773029	0.0892193	0	0.0193123	0.0371747	0.0527897	0.0669145	0	0.00520479	0.0111524	0.0182238	0.0260223	208338	2022-12-06 12:56:26	48	0	2	1	2022-12-06 12:30:13	2022-12-06 12:57:43	31.6823
EMRO-EN	0	0.0217261	0.0434783	0.0652305	0.0869565	0	0.0217261	0.0434783	0.0652305	0.0869565	0	0.0131167	0.0434783	0.100125	0.173913	0	0.0217261	0.0434783	0.0652305	0.0869565	0	0.0737875	0.130435	0.160796	0.173913	0	0.0477568	0.0869565	0.113013	0.130435	0	0.0174214	0.0434783	0.082678	0.130435	0	0.0174214	0.0434783	0.082678	0.130435	208339	2022-12-06 13:25:08	5	238	0	0	2022-12-06 13:22:55		25.0154
EURO-EN	0	0.0293941	0.0588235	0.088253	0.117647	0	0.0293941	0.0588235	0.088253	0.117647	0	0.0293941	0.0588235	0.088253	0.117647	0	0.0293941	0.0588235	0.088253	0.117647	0	0.0293941	0.0588235	0.088253	0.117647	0	0.0646121	0.117647	0.1529	0.176471	0	0.0293941	0.0588235	0.088253	0.117647	0	0.0293941	0.0588235	0.088253	0.117647	208352	2022-12-06 14:31:41	1	250	0	0	2022-12-06 14:30:52		44.914
EURO-RU	0	0.0710269	0.133333	0.182205	0.222222	0	0.00890425	0.0222222	0.0422576	0.0666667	0	0.024409	0.0444444	0.0577624	0.0666667	0	0.00890425	0.0222222	0.0422576	0.0666667	0	0.0621227	0.111111	0.139947	0.155556	0	0.0178085	0.0444444	0.0845153	0.133333	0	0.053322	0.111111	0.175618	0.244444	0	0.0111044	0.0222222	0.03334	0.0444444	208380	2022-12-06 19:44:20	19	91	0	0	2022-12-06 18:43:06		15.6039
AFRO-EN	0	0.0453496	0.1	0.168757	0.246667	0	0.0166566	0.0333333	0.05001	0.0666667	0	0.0166566	0.0333333	0.05001	0.0666667	0	0.0326222	0.06	0.0793169	0.0933333	0	0.0599018	0.106667	0.133279	0.146667	0	0.0306109	0.0533333	0.0639643	0.0666667	0	0.0453496	0.1	0.168757	0.246667	0	0.0259595	0.0466667	0.0593129	0.0666667	208436	2022-12-07 06:37:34	29	0	2	0	2022-12-07 06:07:50	2022-12-07 06:40:40	58.4084
EMRO-EN	0	0.0426563	0.0748899	0.0911436	0.0969163	0	0.0132079	0.0264317	0.0396555	0.0528634	0	0.0861644	0.145374	0.169962	0.176211	0	0.00440264	0.00881057	0.0132185	0.0176211	0	0.00267854	0.0132159	0.070361	0.180617	0	0.095883	0.171806	0.217101	0.242291	0	0.0413684	0.0792952	0.111895	0.140969	0	0.0307979	0.0572687	0.0770813	0.092511	208446	2022-12-07 10:55:53	60	0	2	2	2022-12-07 10:50:20	2022-12-07 10:56:18	4.69838
AFRO-FR	0	0.0151424	0.030303	0.0454637	0.0606061	0	0.0272846	0.0606061	0.103088	0.151515	0	0.0514277	0.0909091	0.11207	0.121212	0	0.0242843	0.0606061	0.115248	0.181818	0	0.0302848	0.0606061	0.0909273	0.121212	0	0.0151424	0.030303	0.0454637	0.0606061	0	0.0907132	0.151515	0.175676	0.181818	0	0.00914193	0.030303	0.0697844	0.121212	208471	2022-12-07 14:48:26	14	190	0	0	2022-12-07 14:32:26		64.1607
EMRO-EN	0	0.0217261	0.0434783	0.0652305	0.0869565	0	0.0368938	0.0652174	0.0803982	0.0869565	0	0.0477568	0.0869565	0.113013	0.130435	0	0.0434521	0.0869565	0.130461	0.173913	0	0.0217261	0.0434783	0.0652305	0.0869565	0	0.0477568	0.0869565	0.113013	0.130435	0	0.0477568	0.0869565	0.113013	0.130435	0	0.0434521	0.0869565	0.130461	0.173913	208544	2022-12-08 09:16:42	20	0	2	2	2022-12-08 07:55:36	2022-12-08 09:26:55	227.503
AFRO-EN	0	0.0208208	0.0416667	0.0625125	0.0833333	0	0.0457669	0.0833333	0.108305	0.125	0	0.0416416	0.0833333	0.125025	0.166667	0	0.0166955	0.0416667	0.0792331	0.125	0	0.0166955	0.0416667	0.0792331	0.125	0	0.0707131	0.125	0.154097	0.166667	0	0.0166955	0.0416667	0.0792331	0.125	0	0.0208208	0.0416667	0.0625125	0.0833333	208557	2022-12-08 10:35:55	8	233	0	0	2022-12-08 10:29:17		35.8575
EURO-EN	0	0.0277611	0.0555556	0.08335	0.111111	0	0.0277611	0.0555556	0.08335	0.111111	0	0.0277611	0.0555556	0.08335	0.111111	0	0.0277611	0.0555556	0.08335	0.111111	0	0.0277611	0.0555556	0.08335	0.111111	0	0.0277611	0.0555556	0.08335	0.111111	0	0.0222606	0.0555556	0.105644	0.166667	0	0.0222606	0.0555556	0.105644	0.166667	208573	2022-12-08 13:36:07	3	245	0	0	2022-12-08 13:32:57		61.466
AFRO-EN	0	0.0401915	0.0612245	0.0652925	0.0663265	0	0.0194569	0.0561224	0.119007	0.19898	0	0.043365	0.0918367	0.14802	0.209184	0	0.0402391	0.0714286	0.0887376	0.0969388	0	0.0427886	0.0765306	0.0963922	0.107143	0	0.0788914	0.127551	0.143823	0.147959	0	0.0732635	0.112245	0.120381	0.122449	0	0.00562789	0.0153061	0.0311534	0.0510204	208833	2022-12-09 11:32:48	53	0	2	2	2022-12-09 10:18:08	2022-12-09 11:38:22	79.8029
EURO-EN	0	0.0312312	0.0625	0.0937688	0.125	0	0.0312312	0.0625	0.0937688	0.125	0	0.0312312	0.0625	0.0937688	0.125	0	0.0312312	0.0625	0.0937688	0.125	0	0.0312312	0.0625	0.0937688	0.125	0	0.0312312	0.0625	0.0937688	0.125	0	0.0312312	0.0625	0.0937688	0.125	0	0.0312312	0.0625	0.0937688	0.125	208879	2022-12-09 11:16:01	0	252	0	0	2022-12-09 11:15:58
EMRO-EN	0	0.0589021	0.115789	0.169495	0.221053	0	0.02104	0.0421053	0.0631706	0.0842105	0	0.0210645	0.0473684	0.0816272	0.121053	0	0.0147133	0.0263158	0.0331454	0.0368421	0	0.0457521	0.0894737	0.130013	0.168421	0	0.00158781	0.00526316	0.0121205	0.0210526	0	0.0593987	0.110526	0.148926	0.178947	0	0.0347356	0.0736842	0.118997	0.168421	208881	2022-12-12 05:57:03	47	0	2	2	2022-12-09 11:41:42	2022-12-12 05:58:48	15.0413
AFRO-EN	0	0.0610226	0.111111	0.144406	0.166667	0	0.0610226	0.111111	0.144406	0.166667	0	0.0277611	0.0555556	0.08335	0.111111	0	0.0277611	0.0555556	0.08335	0.111111	0	0.0277611	0.0555556	0.08335	0.111111	0	0.0277611	0.0555556	0.08335	0.111111	0	0.0277611	0.0555556	0.08335	0.111111	0	0.0277611	0.0555556	0.08335	0.111111	209172	2022-12-10 21:31:12	3	245	0	0	2022-12-10 21:29:03		39.2303
EURO-EN	0	0.0738244	0.13834	0.188518	0.229249	0	0.0102668	0.0197628	0.0280641	0.0355731	0	0.0019751	0.00395257	0.00593004	0.00790514	0	0.0473655	0.0869565	0.1146	0.134387	0	0.0244838	0.0474308	0.0679882	0.0869565	0	0.125531	0.233202	0.313391	0.375494	0	0.00279461	0.0118577	0.0304792	0.055336	0	0.0311734	0.055336	0.0687454	0.0750988	209238	2022-12-12 12:05:22	50	0	2	2	2022-12-12 11:23:45	2022-12-12 14:11:37	48.8227
EURO-EN	0	0.0659982	0.12844	0.185336	0.238532	0	0.0165637	0.0458716	0.0945923	0.155963	0	0.0100771	0.0183486	0.0238469	0.0275229	0	0.00830322	0.0275229	0.0633822	0.110092	0	0.057695	0.100917	0.121954	0.12844	0	0.00367607	0.00917431	0.0174458	0.0275229	0	0.0238303	0.0458716	0.0651395	0.0825688	0	0.0797086	0.146789	0.194457	0.229358	209324	2022-12-12 22:22:38	33	0	2	2	2022-12-12 22:08:42	2022-12-12 22:27:28	23.7279
SEARO-EN	0	0.0773669	0.154827	0.232287	0.309654	0	0.00295338	0.0145719	0.0647333	0.156648	0	0.0198355	0.0382514	0.0544647	0.0692168	0	0.000369173	0.00182149	0.024197	0.0728597	0	0.0327757	0.0673953	0.104768	0.143898	0	0.00601071	0.0127505	0.0205914	0.0291439	0	0.0163836	0.0327869	0.0491902	0.0655738	0	0.0394992	0.0783242	0.116048	0.153005	209335	2022-12-13 03:27:13	54	0	2	1	2022-12-13 03:14:26	2022-12-13 03:32:36	13.271
AFRO-EN	0	0.0476774	0.0909091	0.127271	0.159091	0	0.0363206	0.0681818	0.0931729	0.113636	0	0.00460627	0.0227273	0.0751989	0.159091	0	0.0249638	0.0454545	0.0590752	0.0681818	0	0.0476774	0.0909091	0.127271	0.159091	0	0.0227136	0.0454545	0.0681955	0.0909091	0	0.00685645	0.0227273	0.0523383	0.0909091	0	0.00460627	0.0227273	0.0751989	0.159091	209341	2022-12-13 08:38:54	22	122	0	0	2022-12-13 07:57:00		65.7913
EURO-EN	0	0.0372116	0.0744681	0.111725	0.148936	0	0.0329985	0.0744681	0.128801	0.191489	0	0.027633	0.0531915	0.0755342	0.0957447	0	0.0594791	0.106383	0.133992	0.148936	0	0.018104	0.0425532	0.0766498	0.117021	0	0.00531595	0.0106383	0.0159606	0.0212766	0	0.0138909	0.0425532	0.0937261	0.159574	0	0.018104	0.0425532	0.0766498	0.117021	209356	2022-12-13 12:37:56	30	0	2	2	2022-12-13 10:34:18	2022-12-13 12:42:29	238.077
EMRO-EN	0	0.0312312	0.0625	0.0937688	0.125	0	0.0312312	0.0625	0.0937688	0.125	0	0.0312312	0.0625	0.0937688	0.125	0	0.0312312	0.0625	0.0937688	0.125	0	0.0312312	0.0625	0.0937688	0.125	0	0.0312312	0.0625	0.0937688	0.125	0	0.0312312	0.0625	0.0937688	0.125	0	0.0312312	0.0625	0.0937688	0.125	209368	2022-12-13 11:13:21	0	252	0	0	2022-12-13 11:13:15
AMRO-EN	0	0.113851	0.194175	0.229009	0.237864	0	0.0150576	0.0339806	0.0587732	0.0873786	0	0.00196773	0.00970874	0.0277216	0.0533981	0	0.0465468	0.0873786	0.119406	0.145631	0	0.0857711	0.150485	0.182917	0.194175	0	0.00485145	0.00970874	0.014566	0.0194175	0	0.0145317	0.0242718	0.0281424	0.0291262	0	0.116254	0.194175	0.225139	0.23301	209975	2022-12-13 18:50:25	40	0	2	2	2022-12-13 18:40:53	2022-12-13 18:54:10	13.1534
EMRO-EN	0	0.0378403	0.0810811	0.132492	0.189189	0	0.00547773	0.027027	0.0812558	0.162162	0	0.0458679	0.0810811	0.0999545	0.108108	0	0.0270108	0.0540541	0.0810973	0.108108	0	0.0620492	0.108108	0.129657	0.135135	0	0.0108295	0.027027	0.0513944	0.0810811	0	0.0458679	0.0810811	0.0999545	0.108108	0	0.00815361	0.027027	0.0622402	0.108108	210017	2022-12-14 06:40:18	20	105	0	0	2022-12-14 06:35:02		13.4887
EURO-EN	0	0.0293701	0.0732984	0.139384	0.219895	0	0.0334926	0.0680628	0.104216	0.141361	0	0.00106113	0.0052356	0.0236539	0.0575916	0	0.00523245	0.0104712	0.01571	0.0209424	0	0.0737727	0.146597	0.217838	0.287958	0	0.00476289	0.0209424	0.054531	0.0994764	0	0.00106113	0.0052356	0.0268192	0.0680628	0	0.0261623	0.052356	0.0785498	0.104712	210038	2022-12-14 11:14:08	35	0	2	2	2022-12-14 11:05:38	2022-12-14 11:16:38	13.6565
EURO-FR	0	0.0407052	0.0838323	0.13058	0.179641	0	0.0419189	0.0898204	0.146772	0.209581	0	0.00302012	0.011976	0.0299824	0.0538922	0	0.00242726	0.011976	0.0323854	0.0598802	0	0.0281714	0.0658683	0.118046	0.179641	0	0.0221033	0.0359281	0.0407025	0.0419162	0	0.0173604	0.0359281	0.056306	0.0778443	0	0.0305708	0.0718563	0.129433	0.197605	210496	2022-12-15 11:10:44	50	0	2	1	2022-12-15 10:53:36	2022-12-15 11:13:30	19.369
AFRO-EN	0	0.0456509	0.0734463	0.0824556	0.0847458	0	0.0254874	0.0677966	0.135723	0.220339	0	0.0564105	0.101695	0.129901	0.146893	0	0.00687037	0.0338983	0.118992	0.259887	0	0.0135564	0.0282486	0.0446486	0.0621469	0	0.0602734	0.0903955	0.0949001	0.0960452	0	0.00793644	0.0225989	0.0475083	0.079096	0	0.0186171	0.0338983	0.0440561	0.0508475	210595	2022-12-16 02:48:35	50	0	2	2	2022-12-16 01:58:28	2022-12-16 02:54:50	48.299
EURO-EN	0	0.0293941	0.0588235	0.088253	0.117647	0	0.0235701	0.0588235	0.111858	0.176471	0	0.0293941	0.0588235	0.088253	0.117647	0	0.0293941	0.0588235	0.088253	0.117647	0	0.0293941	0.0588235	0.088253	0.117647	0	0.0293941	0.0588235	0.088253	0.117647	0	0.0293941	0.0588235	0.088253	0.117647	0	0.0293941	0.0588235	0.088253	0.117647	210637	2022-12-16 10:37:58	1	250	0	0	2022-12-16 10:33:21		272.768
EURO-EN	0	0.0312312	0.0625	0.0937688	0.125	0	0.0312312	0.0625	0.0937688	0.125	0	0.0312312	0.0625	0.0937688	0.125	0	0.0312312	0.0625	0.0937688	0.125	0	0.0312312	0.0625	0.0937688	0.125	0	0.0312312	0.0625	0.0937688	0.125	0	0.0312312	0.0625	0.0937688	0.125	0	0.0312312	0.0625	0.0937688	0.125	210662	2022-12-16 14:04:23	5	228	0	0	2022-12-16 13:56:48		88.7792
EURO-EN	0	0.0305311	0.0637584	0.101043	0.14094	0	0.00876337	0.0268456	0.0591292	0.100671	0	0.00302145	0.00671141	0.0114158	0.0167785	0	0.127964	0.224832	0.274025	0.291946	0	0.0764077	0.14094	0.187213	0.221477	0	0.00469829	0.0100671	0.0164503	0.0234899	0	0.0150916	0.0302013	0.0453111	0.0604027	0	0.0348815	0.0704698	0.107073	0.144295	210678	2022-12-16 17:15:21	49	0	2	2	2022-12-16 17:03:05	2022-12-16 17:17:18	13.8871
EMRO-EN	0	0.00751427	0.0150376	0.0225609	0.0300752	0	0.00609551	0.0300752	0.0972385	0.203008	0	0.00761939	0.037594	0.113025	0.225564	0	0.0593347	0.112782	0.157138	0.195489	0	0.0187857	0.037594	0.0564023	0.075188	0	0.0187857	0.037594	0.0564023	0.075188	0	0.0150636	0.037594	0.0714885	0.112782	0	0.00304776	0.0150376	0.0429372	0.0827068	210729	2022-12-17 12:30:06	30	0	2	1	2022-12-17 12:14:06	2022-12-17 12:36:31	28.919
EURO-EN	0	0.0312312	0.0625	0.0937688	0.125	0	0.0312312	0.0625	0.0937688	0.125	0	0.0312312	0.0625	0.0937688	0.125	0	0.0312312	0.0625	0.0937688	0.125	0	0.0312312	0.0625	0.0937688	0.125	0	0.0312312	0.0625	0.0937688	0.125	0	0.0312312	0.0625	0.0937688	0.125	0	0.0312312	0.0625	0.0937688	0.125	211037	2022-12-19 10:42:46	0	252	0	0	2022-12-19 10:42:43
EMRO-FR	0	0.0610226	0.111111	0.144406	0.166667	0	0.0277611	0.0555556	0.08335	0.111111	0	0.0277611	0.0555556	0.08335	0.111111	0	0.0277611	0.0555556	0.08335	0.111111	0	0.0277611	0.0555556	0.08335	0.111111	0	0.0277611	0.0555556	0.08335	0.111111	0	0.0222606	0.0555556	0.105644	0.166667	0	0.0277611	0.0555556	0.08335	0.111111	211337	2022-12-20 13:13:36	3	245	0	0	2022-12-20 13:11:44		31.3877
AFRO-EN	0	0.0190805	0.047619	0.0905521	0.142857	0	0.0237952	0.047619	0.0714429	0.0952381	0	0.0523051	0.0952381	0.123777	0.142857	0	0.0237952	0.047619	0.0714429	0.0952381	0	0.0808149	0.142857	0.17611	0.190476	0	0.0190805	0.047619	0.0905521	0.142857	0	0.0237952	0.047619	0.0714429	0.0952381	0	0.0237952	0.047619	0.0714429	0.0952381	211496	2022-12-23 15:32:16	5	240	0	0	2022-12-23 15:29:10		30.5604
AFRO-EN	0	0.015948	0.046729	0.100111	0.168224	0	0.0373607	0.0747664	0.112172	0.149533	0	0.010309	0.0280374	0.0570661	0.0934579	0	0.00378833	0.0186916	0.0505454	0.0934579	0	0.0354665	0.0654206	0.0868993	0.102804	0	0.03084	0.0654206	0.105651	0.149533	0	0.0168297	0.0373832	0.0635868	0.0934579	0	0.0243193	0.0560748	0.0991306	0.149533	211497	2022-12-23 15:57:51	21	142	0	0	2022-12-23 15:40:01		49.375
AFRO-EN	0	0.0378761	0.0689655	0.0896313	0.103448	0	0.017231	0.0344828	0.0517345	0.0689655	0	0.034462	0.0689655	0.103469	0.137931	0	0.0104029	0.0344828	0.0794099	0.137931	0	0.017231	0.0344828	0.0517345	0.0689655	0	0.0551071	0.103448	0.141366	0.172414	0	0.031048	0.0689655	0.117307	0.172414	0	0.0104029	0.0344828	0.0794099	0.137931	211500	2022-12-23 22:46:55	12	214	0	0	2022-12-23 16:16:10		32.0578
AMRO-EN	0	0.0616068	0.123288	0.184969	0.246575	0	0.0124937	0.0616438	0.168766	0.315068	0	0.00616706	0.0136986	0.0233006	0.0342466	0	0.00138819	0.00684931	0.0226627	0.0479452	0	0.0123341	0.0273973	0.0466013	0.0684932	0	0.0034226	0.00684931	0.010276	0.0136986	0	0.0273808	0.0547945	0.0822083	0.109589	0	0.0649655	0.116438	0.147207	0.164384	211505	2022-12-23 19:24:32	39	38	0	0	2022-12-23 19:17:20		10.0311
AMRO-EN	0	0.00471339	0.0232558	0.0699178	0.139535	0	0.00471339	0.0232558	0.0628879	0.116279	0	0.0116209	0.0232558	0.0348907	0.0465116	0	0.0070159	0.0232558	0.0535555	0.0930233	0	0.0650121	0.116279	0.146456	0.162791	0	0.0696171	0.116279	0.134821	0.139535	0	0.0093184	0.0232558	0.0442231	0.0697674	0	0.106782	0.186047	0.223131	0.232558	211506	2022-12-23 19:26:54	18	174	0	0	2022-12-23 19:24:44		6.21561
AMRO-EN	0	0.0657499	0.131579	0.197408	0.263158	0	0.0236945	0.0526316	0.0895235	0.131579	0	0.01315	0.0263158	0.0394816	0.0526316	0	0.00793904	0.0263158	0.0606023	0.105263	0	0.0289054	0.0526316	0.0684029	0.0789474	0	0.01315	0.0263158	0.0394816	0.0526316	0	0.0263	0.0526316	0.0789632	0.105263	0	0.0525999	0.105263	0.157926	0.210526	211507	2022-12-23 19:29:20	15	181	0	0	2022-12-23 19:27:05		7.95807
AMRO-EN	0	0.0549203	0.1	0.129965	0.15	0	0.0499699	0.1	0.15003	0.2	0	0.024985	0.05	0.075015	0.1	0	0.024985	0.05	0.075015	0.1	0	0.024985	0.05	0.075015	0.1	0	0.024985	0.05	0.075015	0.1	0	0.024985	0.05	0.075015	0.1	0	0.0200346	0.05	0.0950797	0.15	211508	2022-12-23 19:30:08	4	244	0	0	2022-12-23 19:29:33		7.07725
AMRO-EN	0	0.0643177	0.128713	0.193108	0.257426	0	0.0366393	0.0792079	0.130755	0.188119	0	0.0148425	0.029703	0.0445634	0.0594059	0	0.0168492	0.039604	0.0713374	0.108911	0	0.00200669	0.00990099	0.0387457	0.0891089	0	0.00494752	0.00990099	0.0148545	0.019802	0	0.022777	0.0495049	0.0822187	0.118812	0	0.0672124	0.118812	0.146468	0.158416	211509	2022-12-23 19:33:54	29	97	0	0	2022-12-23 19:30:16		6.49055
AFRO-EN	0	0.0312312	0.0625	0.0937688	0.125	0	0.0312312	0.0625	0.0937688	0.125	0	0.0312312	0.0625	0.0937688	0.125	0	0.0312312	0.0625	0.0937688	0.125	0	0.0312312	0.0625	0.0937688	0.125	0	0.0312312	0.0625	0.0937688	0.125	0	0.0312312	0.0625	0.0937688	0.125	0	0.0312312	0.0625	0.0937688	0.125	211517	2022-12-24 17:47:28	0	252	0	0	2022-12-24 17:47:24
AFRO-EN	0	0.077284	0.154661	0.232038	0.309322	0	0.0230616	0.0423729	0.0559203	0.065678	0	0.0381127	0.0762712	0.11443	0.152542	0	0.00869899	0.0211864	0.0394378	0.0614407	0	0.0324096	0.0677966	0.107667	0.150424	0	0.0340975	0.0699153	0.108295	0.148305	0	0.0192661	0.0381356	0.0563647	0.0741525	0	0.00952816	0.0190678	0.0286074	0.0381356	211530	2022-12-26 07:00:48	60	0	2	2	2022-12-26 06:49:11	2022-12-26 07:01:58	10.7558
EURO-FR	0	0.0312312	0.0625	0.0937688	0.125	0	0.0312312	0.0625	0.0937688	0.125	0	0.0312312	0.0625	0.0937688	0.125	0	0.0312312	0.0625	0.0937688	0.125	0	0.0312312	0.0625	0.0937688	0.125	0	0.0312312	0.0625	0.0937688	0.125	0	0.0312312	0.0625	0.0937688	0.125	0	0.0312312	0.0625	0.0937688	0.125	211531	2022-12-26 08:51:04	0	252	0	0	2022-12-26 08:51:02
AFRO-FR	0	0.0644013	0.120219	0.162821	0.196721	0	0.0840311	0.153005	0.198854	0.229508	0	0.0414745	0.0765027	0.10162	0.120219	0	0.0153015	0.0327869	0.0535759	0.0765027	0	0.0153015	0.0327869	0.0535759	0.0765027	0	0.00713521	0.0218579	0.0481435	0.0819672	0	0.0201962	0.0382514	0.0530028	0.0655738	0	0.0687296	0.120219	0.145278	0.153005	211532	2022-12-26 09:50:39	32	0	2	2	2022-12-26 08:53:13	2022-12-26 09:53:07	103.214
AFRO-EN	0	0.0293941	0.0588235	0.088253	0.117647	0	0.0293941	0.0588235	0.088253	0.117647	0	0.0293941	0.0588235	0.088253	0.117647	0	0.0293941	0.0588235	0.088253	0.117647	0	0.0293941	0.0588235	0.088253	0.117647	0	0.0293941	0.0588235	0.088253	0.117647	0	0.0293941	0.0588235	0.088253	0.117647	0	0.0646121	0.117647	0.1529	0.176471	211533	2022-12-26 12:03:31	1	250	0	0	2022-12-26 11:59:31		233.282
AFRO-EN	0	0.0312312	0.0625	0.0937688	0.125	0	0.0312312	0.0625	0.0937688	0.125	0	0.0312312	0.0625	0.0937688	0.125	0	0.0312312	0.0625	0.0937688	0.125	0	0.0312312	0.0625	0.0937688	0.125	0	0.0312312	0.0625	0.0937688	0.125	0	0.0312312	0.0625	0.0937688	0.125	0	0.0312312	0.0625	0.0937688	0.125	211534	2022-12-26 12:06:01	0	252	0	0	2022-12-26 12:05:59
AFRO-EN	0	0.0312312	0.0625	0.0937688	0.125	0	0.0312312	0.0625	0.0937688	0.125	0	0.0312312	0.0625	0.0937688	0.125	0	0.0312312	0.0625	0.0937688	0.125	0	0.0312312	0.0625	0.0937688	0.125	0	0.0312312	0.0625	0.0937688	0.125	0	0.0312312	0.0625	0.0937688	0.125	0	0.0312312	0.0625	0.0937688	0.125	211535	2022-12-27 05:51:16	0	252	0	0	2022-12-26 12:06:22
AFRO-EN	0	0.0293941	0.0588235	0.088253	0.117647	0	0.0293941	0.0588235	0.088253	0.117647	0	0.0293941	0.0588235	0.088253	0.117647	0	0.0293941	0.0588235	0.088253	0.117647	0	0.0293941	0.0588235	0.088253	0.117647	0	0.0293941	0.0588235	0.088253	0.117647	0	0.0235701	0.0588235	0.111858	0.176471	0	0.0293941	0.0588235	0.088253	0.117647	211536	2022-12-26 14:31:32	1	250	0	0	2022-12-26 14:29:46		64.186
SEARO-EN	0	0.00839226	0.0390244	0.103571	0.190244	0	0.00441488	0.0146341	0.0337008	0.0585366	0	0.0180288	0.0341463	0.0473147	0.0585366	0	0.0467511	0.0829268	0.102882	0.112195	0	0.0390236	0.0829268	0.134203	0.190244	0	0.0302393	0.0634146	0.101014	0.141463	0	0.0292052	0.0487805	0.0565593	0.0585366	0	0.076462	0.136585	0.171641	0.190244	211541	2022-12-27 04:46:14	48	0	2	2	2022-12-27 03:39:59	2022-12-27 04:51:17	81.2441
AFRO-EN	0	0.0154112	0.0384615	0.0731382	0.115385	0	0.0154112	0.0384615	0.0731382	0.115385	0	0.0154112	0.0384615	0.0731382	0.115385	0	0.0116032	0.0384615	0.0885726	0.153846	0	0.0422464	0.0769231	0.0999734	0.115385	0	0.0576576	0.115385	0.173112	0.230769	0	0.0192192	0.0384615	0.0577039	0.0769231	0	0.0192192	0.0384615	0.0577039	0.0769231	211542	2022-12-27 06:00:58	11	226	0	0	2022-12-27 05:51:33		50.4273
AMRO-ES	0	0.0805967	0.16129	0.241984	0.322581	0	0.022962	0.0537634	0.0964829	0.146953	0	0.0243481	0.046595	0.0655915	0.0824373	0	0.0182318	0.0286738	0.0315316	0.0322581	0	0.026899	0.0609319	0.105799	0.157706	0	0.0264606	0.0430108	0.0487263	0.0501792	0	0.0111178	0.0250896	0.0433953	0.0645161	0	0.0258177	0.0573477	0.0975454	0.143369	211546	2022-12-27 18:26:29	53	0	2	2	2022-12-27 18:05:08	2022-12-27 18:27:52	23.3983
SEARO-EN	0	0.0192703	0.0350877	0.0456019	0.0526316	0	0.0665775	0.122807	0.163127	0.192982	0	0.0263817	0.0701754	0.140485	0.22807	0	0.00355572	0.0175439	0.0474417	0.0877193	0	0.00355572	0.0175439	0.052745	0.105263	0	0.0700515	0.122807	0.149046	0.157895	0	0.0192703	0.0350877	0.0456019	0.0526316	0	0.0647588	0.105263	0.119251	0.122807	211556	2022-12-28 02:56:58	33	0	2	0	2022-12-28 02:49:33	2022-12-28 02:57:32	12.5042
SEARO-EN	0	0.034944	0.0793651	0.138181	0.206349	0	0.0111488	0.031746	0.0667378	0.111111	0	0.0332985	0.0634921	0.0888875	0.111111	0	0.0158635	0.031746	0.0476286	0.0634921	0	0.0443733	0.0793651	0.0999623	0.111111	0	0.017435	0.031746	0.0412589	0.047619	0	0.0650254	0.126984	0.184145	0.238095	0	0.0443733	0.0793651	0.0999623	0.111111	211558	2022-12-28 04:24:09	23	0	2	1	2022-12-28 04:09:41	2022-12-28 04:28:41	35.0432
WPRO-EN	0	0.0263	0.0526316	0.0789632	0.105263	0	0.0263	0.0526316	0.0789632	0.105263	0	0.0578109	0.105263	0.136806	0.157895	0	0.0263	0.0526316	0.0789632	0.105263	0	0.0263	0.0526316	0.0789632	0.105263	0	0.0158781	0.0526316	0.121205	0.210526	0	0.0263	0.0526316	0.0789632	0.105263	0	0.0263	0.0526316	0.0789632	0.105263	211590	2022-12-29 06:22:45	5	236	0	0	2022-12-29 06:19:54		29.2678
SEARO-EN	0	0.024976	0.0480769	0.0682713	0.0865385	0	0.00389761	0.0192308	0.069443	0.153846	0	0.00679842	0.0288462	0.0741466	0.134615	0	0.00389761	0.0192308	0.05491	0.105769	0	0.0384832	0.0865385	0.149127	0.221154	0	0.0604688	0.105769	0.127817	0.134615	0	0.00194881	0.00961539	0.0289083	0.0576923	0	0.0297808	0.0576923	0.0826972	0.105769	211612	2022-12-29 20:26:23	31	0	2	0	2022-12-29 19:37:00	2022-12-29 20:33:08	91.763
AMRO-EN	0	0.0446341	0.0851064	0.119147	0.148936	0	0.0636922	0.106383	0.123347	0.12766	0	0.0467407	0.0851064	0.110609	0.12766	0	0.0170507	0.0425532	0.0809189	0.12766	0	0.0467407	0.0851064	0.110609	0.12766	0	0.0467407	0.0851064	0.110609	0.12766	0	0.0106319	0.0212766	0.0319213	0.0425532	0	0.0425276	0.0851064	0.127685	0.170213	211616	2022-12-29 20:30:21	27	0	2	2	2022-12-29 20:22:00	2022-12-29 20:34:29	16.5925
EMRO-EN	0	0.0293941	0.0588235	0.088253	0.117647	0	0.0293941	0.0588235	0.088253	0.117647	0	0.0293941	0.0588235	0.088253	0.117647	0	0.0293941	0.0588235	0.088253	0.117647	0	0.0646121	0.117647	0.1529	0.176471	0	0.0293941	0.0588235	0.088253	0.117647	0	0.0293941	0.0588235	0.088253	0.117647	0	0.0293941	0.0588235	0.088253	0.117647	211656	2023-01-02 05:09:43	5	235	0	0	2023-01-02 05:06:44		34.087
WPRO-EN	0	0.0326368	0.0576923	0.0711215	0.0769231	0	0.049952	0.0961538	0.136543	0.173077	0	0.0403424	0.0769231	0.107691	0.134615	0	0.00389761	0.0192308	0.0810693	0.192308	0	0.0384384	0.0769231	0.115408	0.153846	0	0.0441504	0.0769231	0.0922562	0.0961538	0	0.0173152	0.0384615	0.065421	0.0961538	0	0.0326368	0.0576923	0.0711215	0.0769231	211675	2023-01-03 02:02:45	26	0	2	1	2023-01-03 01:41:11	2023-01-03 02:07:47	47.1849
AMRO-EN	0	0.0516609	0.0965517	0.131019	0.158621	0	0.0516609	0.0965517	0.131019	0.158621	0	0.0268547	0.0482759	0.0613582	0.0689655	0	0.0131984	0.0482759	0.116709	0.206897	0	0.0385589	0.0689655	0.0868638	0.0965517	0	0.0193437	0.0482759	0.0918011	0.144828	0	0.0193116	0.0413793	0.0676165	0.0965517	0	0.00760735	0.0206897	0.0421109	0.0689655	211713	2023-01-03 19:14:54	33	0	2	2	2023-01-03 18:36:53	2023-01-03 19:18:11	50.9689
AMRO-EN	0	0.0166955	0.0416667	0.0792331	0.125	0	0.0208208	0.0416667	0.0625125	0.0833333	0	0.0457669	0.0833333	0.108305	0.125	0	0.0416416	0.0833333	0.125025	0.166667	0	0.0125702	0.0416667	0.0959536	0.166667	0	0.0125702	0.0416667	0.0959536	0.166667	0	0.0208208	0.0416667	0.0625125	0.0833333	0	0.0208208	0.0416667	0.0625125	0.0833333	211715	2023-01-03 21:43:39	7	230	0	0	2023-01-03 21:41:11		20.4206
WPRO-EN	0	0.0312312	0.0625	0.0937688	0.125	0	0.0312312	0.0625	0.0937688	0.125	0	0.0312312	0.0625	0.0937688	0.125	0	0.0312312	0.0625	0.0937688	0.125	0	0.0312312	0.0625	0.0937688	0.125	0	0.0312312	0.0625	0.0937688	0.125	0	0.0312312	0.0625	0.0937688	0.125	0	0.0312312	0.0625	0.0937688	0.125	211720	2023-01-04 02:40:27	0	252	0	0	2023-01-04 02:40:27
WPRO-EN	0	0.0312312	0.0625	0.0937688	0.125	0	0.0312312	0.0625	0.0937688	0.125	0	0.0312312	0.0625	0.0937688	0.125	0	0.0312312	0.0625	0.0937688	0.125	0	0.0312312	0.0625	0.0937688	0.125	0	0.0312312	0.0625	0.0937688	0.125	0	0.0312312	0.0625	0.0937688	0.125	0	0.0312312	0.0625	0.0937688	0.125	211721	2023-01-04 03:45:32	0	252	0	0	2023-01-04 03:45:32
WPRO-EN	0	0.0312312	0.0625	0.0937688	0.125	0	0.0312312	0.0625	0.0937688	0.125	0	0.0312312	0.0625	0.0937688	0.125	0	0.0312312	0.0625	0.0937688	0.125	0	0.0312312	0.0625	0.0937688	0.125	0	0.0312312	0.0625	0.0937688	0.125	0	0.0312312	0.0625	0.0937688	0.125	0	0.0312312	0.0625	0.0937688	0.125	211739	2023-01-04 22:59:32	0	252	0	0	2023-01-04 22:59:30
AFRO-EN	0	0.0865446	0.158333	0.207451	0.241667	0	0.0100561	0.0333333	0.0767629	0.133333	0	0.0216847	0.05	0.0883915	0.133333	0	0.00671702	0.025	0.0609163	0.108333	0	0.0183068	0.0333333	0.0433218	0.05	0	0.0316631	0.0666667	0.106708	0.15	0	0.027499	0.0583333	0.0942058	0.133333	0	0.00168896	0.00833333	0.0250539	0.05	211744	2023-01-05 05:16:17	33	0	2	0	2023-01-05 05:11:20	2023-01-05 05:17:26	7.23642
SEARO-EN	0	0.0490743	0.0819672	0.0950381	0.0983607	0	0.00826819	0.0327869	0.0820831	0.147541	0	0.0131374	0.0327869	0.0623473	0.0983607	0	0.0458282	0.0819672	0.10324	0.114754	0	0.0245754	0.0491803	0.0737853	0.0983607	0	0.00656871	0.0163934	0.0311737	0.0491803	0	0.0605887	0.114754	0.159009	0.196721	0	0.0491507	0.0983607	0.147571	0.196721	211750	2023-02-13 05:21:09	21	129	0	0	2023-01-05 09:04:49		36.3962
EURO-EN	0	0.0522704	0.101852	0.147235	0.189815	0	0.00510679	0.0138889	0.0282689	0.0462963	0	0.0244878	0.0416667	0.0490493	0.0509259	0	0.0522273	0.0925926	0.114765	0.125	0	0.049957	0.0972222	0.140289	0.180556	0	0.0106288	0.0185185	0.0222098	0.0231481	0	0.0111303	0.0277778	0.0528221	0.0833333	0	0.105873	0.194444	0.256426	0.300926	211752	2023-01-05 12:03:19	53	0	2	2	2023-01-05 11:55:06	2023-01-05 12:09:21	8.23996
AFRO-EN	0	0.00177786	0.00877193	0.0661469	0.184211	0	0.0114539	0.0350877	0.0772829	0.131579	0	0.00797992	0.0350877	0.0913634	0.166667	0	0.00876665	0.0175439	0.0263211	0.0350877	0	0.00797992	0.0350877	0.0913634	0.166667	0	0.0192703	0.0350877	0.0456019	0.0526316	0	0.0149278	0.0350877	0.0632025	0.0964912	0	0.00797992	0.0350877	0.0913634	0.166667	211758	2023-01-06 10:12:08	24	0	2	1	2023-01-06 09:56:49	2023-01-06 10:24:43	33.1815
SEARO-EN	0	0.0310078	0.0603448	0.087076	0.112069	0	0.0576275	0.0948276	0.108575	0.112069	0	0.0551473	0.112069	0.171597	0.232759	0	0.0551473	0.112069	0.171597	0.232759	0	0.00946902	0.0172414	0.0224078	0.0258621	0	0.0395831	0.0689655	0.0827125	0.0862069	0	0.00694864	0.0258621	0.0630168	0.112069	0	0.0335683	0.0603448	0.0766977	0.0862069	211779	2023-01-08 09:17:00	29	0	2	0	2023-01-08 09:07:03	2023-01-08 09:22:34	17.2427
AFRO-EN	0	0.024985	0.05	0.075015	0.1	0	0.024985	0.05	0.075015	0.1	0	0.0200346	0.05	0.0950797	0.15	0	0.0200346	0.05	0.0950797	0.15	0	0.024985	0.05	0.075015	0.1	0	0.024985	0.05	0.075015	0.1	0	0.0150842	0.05	0.115144	0.2	0	0.024985	0.05	0.075015	0.1	211827	2023-01-10 11:13:44	3	240	0	0	2023-01-10 11:10:06		70.2957
WPRO-EN	0	0.00687037	0.0338983	0.0916671	0.169492	0	0.00679138	0.0169492	0.0322304	0.0508475	0	0.016939	0.0338983	0.0508577	0.0677966	0	0.00846948	0.0169492	0.0254288	0.0338983	0	0.115059	0.20339	0.250733	0.271186	0	0.0744682	0.135593	0.176224	0.20339	0	0.0287646	0.0508475	0.0626833	0.0677966	0	0.0338779	0.0677966	0.101715	0.135593	211841	2023-01-10 20:47:13	15	0	2	0	2023-01-10 20:43:46	2023-01-10 20:50:13	11.6039
WPRO-EN	0	0.0150777	0.031746	0.0508135	0.0714286	0	0.00643415	0.031746	0.0882461	0.166667	0	0.0206151	0.0396825	0.0563509	0.0714286	0	0.110037	0.174603	0.193587	0.198413	0	0.00804269	0.0396825	0.109708	0.206349	0	0.00871751	0.015873	0.0206294	0.0238095	0	0.00321708	0.015873	0.0477217	0.0952381	0	0.0499477	0.0952381	0.133331	0.166667	211849	2023-01-11 04:30:06	31	0	2	1	2023-01-11 04:20:54	2023-01-11 04:34:49	15.8688
WPRO-EN	0	0.00983863	0.0485437	0.131271	0.242718	0	0.0756102	0.135922	0.172756	0.194175	0	0.0184446	0.038835	0.0621602	0.0873786	0	0.0765714	0.135922	0.16886	0.184466	0	0.0155156	0.0291262	0.039802	0.0485437	0	0.00485145	0.00970874	0.014566	0.0194175	0	0.047508	0.0873786	0.11551	0.135922	0	0.0252185	0.0485437	0.0689341	0.0873786	211854	2023-01-11 08:56:20	38	0	2	1	2023-01-11 08:42:54	2023-01-11 09:02:54	19.7457
WPRO-EN	0	0.00615681	0.0204082	0.0469977	0.0816327	0	0.0489691	0.102041	0.161282	0.22449	0	0.0183753	0.0408163	0.0694264	0.102041	0	0.0101979	0.0204082	0.0306184	0.0408163	0	0.0570514	0.102041	0.128523	0.142857	0	0.0203959	0.0408163	0.0612368	0.0816327	0	0.020491	0.0612245	0.132803	0.22449	0	0.0468535	0.0816327	0.0979046	0.102041	211855	2023-01-11 09:12:10	18	159	0	0	2023-01-11 09:06:25		18.5596
WPRO-EN	0	0.0438333	0.0877193	0.131605	0.175439	0	0.00355572	0.0175439	0.052745	0.105263	0	0.0368036	0.0701754	0.098244	0.122807	0	0.0297739	0.0526316	0.0648827	0.0701754	0	0.0333296	0.0701754	0.112324	0.157895	0	0.0769994	0.122807	0.136795	0.140351	0	0.0157963	0.0350877	0.0596824	0.0877193	0	0.0769994	0.122807	0.136795	0.140351	211867	2023-01-11 14:24:15	26	0	2	2	2023-01-11 14:09:17	2023-01-11 14:28:06	32.4883
WPRO-EN	0	0.0338602	0.0608696	0.0773646	0.0869565	0	0.00967293	0.0434783	0.114084	0.208696	0	0.0304165	0.0608696	0.0913227	0.121739	0	0.0546848	0.0956522	0.115591	0.121739	0	0.0217261	0.0434783	0.0652305	0.0869565	0	0.0425506	0.0782609	0.103457	0.121739	0	0.0338602	0.0608696	0.0773646	0.0869565	0	0.0139776	0.0434783	0.096636	0.165217	211891	2023-01-11 23:44:31	22	0	2	0	2023-01-11 23:34:08	2023-01-11 23:45:52	23.1636
EURO-EN	0	0.0492083	0.1	0.153117	0.207692	0	0.0199808	0.0384615	0.054617	0.0692308	0	0.0192192	0.0384615	0.0577039	0.0769231	0	0.00311809	0.0153846	0.0485786	0.1	0	0.0538138	0.107692	0.161571	0.215385	0	0.0192192	0.0384615	0.0577039	0.0769231	0	0.00692608	0.0153846	0.0261684	0.0384615	0	0.0538138	0.107692	0.161571	0.215385	211934	2023-01-12 13:52:17	26	0	2	2	2023-01-12 13:37:41	2023-01-12 13:55:06	31.9333
EURO-EN	0	0.0812148	0.165441	0.254113	0.345588	0	0.000745132	0.00367647	0.0566182	0.172794	0	0.00367426	0.00735294	0.0110316	0.0147059	0	0.0194804	0.0404412	0.0636246	0.0882353	0	0.0279038	0.0514706	0.0683693	0.0808824	0	0.00774678	0.0220588	0.0463729	0.0772059	0	0.00845765	0.0183824	0.0305297	0.0441176	0	0.0466562	0.0919118	0.134945	0.176471	211938	2023-01-12 15:28:29	61	0	2	2	2023-01-12 15:19:03	2023-01-12 15:32:21	8.38687
AFRO-EN	0	0.0293941	0.0588235	0.088253	0.117647	0	0.0293941	0.0588235	0.088253	0.117647	0	0.0293941	0.0588235	0.088253	0.117647	0	0.0646121	0.117647	0.1529	0.176471	0	0.0293941	0.0588235	0.088253	0.117647	0	0.0293941	0.0588235	0.088253	0.117647	0	0.0293941	0.0588235	0.088253	0.117647	0	0.0293941	0.0588235	0.088253	0.117647	211939	2023-01-12 15:38:05	2	247	0	0	2023-01-12 15:31:58		157.455
AFRO-EN	0	0.0312312	0.0625	0.0937688	0.125	0	0.0312312	0.0625	0.0937688	0.125	0	0.0312312	0.0625	0.0937688	0.125	0	0.0312312	0.0625	0.0937688	0.125	0	0.0312312	0.0625	0.0937688	0.125	0	0.0312312	0.0625	0.0937688	0.125	0	0.0312312	0.0625	0.0937688	0.125	0	0.0312312	0.0625	0.0937688	0.125	211943	2023-01-12 15:53:58	1	249	0	0	2023-01-12 15:51:40		132.116
AFRO-EN	0	0.0312312	0.0625	0.0937688	0.125	0	0.0312312	0.0625	0.0937688	0.125	0	0.0312312	0.0625	0.0937688	0.125	0	0.0312312	0.0625	0.0937688	0.125	0	0.0312312	0.0625	0.0937688	0.125	0	0.0312312	0.0625	0.0937688	0.125	0	0.0312312	0.0625	0.0937688	0.125	0	0.0312312	0.0625	0.0937688	0.125	211946	2023-01-12 18:25:38	0	252	0	0	2023-01-12 18:25:38
AFRO-EN	0	0.0293941	0.0588235	0.088253	0.117647	0	0.0293941	0.0588235	0.088253	0.117647	0	0.0235701	0.0588235	0.111858	0.176471	0	0.0293941	0.0588235	0.088253	0.117647	0	0.0293941	0.0588235	0.088253	0.117647	0	0.0293941	0.0588235	0.088253	0.117647	0	0.0293941	0.0588235	0.088253	0.117647	0	0.0293941	0.0588235	0.088253	0.117647	211947	2023-01-12 18:27:12	2	247	0	0	2023-01-12 18:25:51		39.2535
AMRO-EN	0	0.0296867	0.0540541	0.0702516	0.0810811	0	0.0405162	0.0810811	0.121646	0.162162	0	0.0458679	0.0810811	0.0999545	0.108108	0	0.0108295	0.027027	0.0513944	0.0810811	0	0.0378403	0.0810811	0.132492	0.189189	0	0.0296867	0.0540541	0.0702516	0.0810811	0	0.0189831	0.0540541	0.113635	0.189189	0	0.0458679	0.0810811	0.0999545	0.108108	211956	2023-01-12 21:44:59	22	0	2	0	2023-01-12 21:21:52	2023-01-12 21:48:38	61.6951
SEARO-EN	0	0.0293941	0.0588235	0.088253	0.117647	0	0.0293941	0.0588235	0.088253	0.117647	0	0.0293941	0.0588235	0.088253	0.117647	0	0.0293941	0.0588235	0.088253	0.117647	0	0.0293941	0.0588235	0.088253	0.117647	0	0.0293941	0.0588235	0.088253	0.117647	0	0.0646121	0.117647	0.1529	0.176471	0	0.0293941	0.0588235	0.088253	0.117647	211958	2023-01-13 05:48:42	2	246	0	0	2023-01-13 02:22:20		22.5735
WPRO-EN	0	0.0254127	0.046595	0.0612765	0.0716846	0	0.0175889	0.0430108	0.0803506	0.125448	0	0.0189583	0.0322581	0.0379736	0.0394265	0	0.0790937	0.143369	0.184892	0.21147	0	0.0272037	0.0501792	0.066654	0.078853	0	0.0847882	0.146953	0.175531	0.182796	0	0.0451141	0.0860215	0.120428	0.150538	0	0.0847047	0.129032	0.137606	0.139785	211961	2023-01-13 04:47:19	58	0	2	2	2023-01-13 04:28:11	2023-01-13 04:49:48	18.2202
AFRO-EN	0	0.0312312	0.0625	0.0937688	0.125	0	0.0312312	0.0625	0.0937688	0.125	0	0.0312312	0.0625	0.0937688	0.125	0	0.0312312	0.0625	0.0937688	0.125	0	0.0312312	0.0625	0.0937688	0.125	0	0.0312312	0.0625	0.0937688	0.125	0	0.0312312	0.0625	0.0937688	0.125	0	0.0312312	0.0625	0.0937688	0.125	211962	2023-01-23 03:45:52	0	252	0	0	2023-01-13 05:48:31
EMRO-EN	0	0.0315491	0.0512821	0.0580968	0.0598291	0	0.0571349	0.0940171	0.107647	0.111111	0	0.00862153	0.034188	0.0855909	0.153846	0	0.0564082	0.119658	0.193243	0.273504	0	0.05375	0.0940171	0.113615	0.119658	0	0.0264718	0.0512821	0.0735086	0.0940171	0	0.0145451	0.034188	0.0615819	0.0940171	0	0.0324352	0.0598291	0.079472	0.0940171	211963	2023-01-13 06:04:50	29	0	2	0	2023-01-13 05:48:43	2023-01-13 06:06:11	31.178
AFRO-EN	0	0.0115537	0.0231214	0.034689	0.0462428	0	0.0545402	0.0982659	0.125392	0.141618	0	0.00700228	0.0289017	0.0735163	0.132948	0	0.00638957	0.0202312	0.0454304	0.0780347	0	0.019401	0.0491329	0.0945907	0.150289	0	0.0174114	0.0520231	0.112845	0.190751	0	0.0430134	0.0809249	0.110973	0.135838	0	0.0562571	0.0982659	0.118433	0.124277	211964	2023-01-13 07:44:11	57	0	2	1	2023-01-13 06:24:35	2023-01-13 07:56:09	79.8954
AFRO-EN	0	0.0036494	0.0120968	0.0278575	0.0483871	0	0.0270863	0.0725806	0.146109	0.237903	0	0.0113286	0.0322581	0.0678142	0.112903	0	0.100102	0.149194	0.155624	0.157258	0	0.00526509	0.016129	0.0355252	0.0604839	0	0.0298433	0.0645161	0.106502	0.153226	0	0.0129067	0.0282258	0.0472016	0.0685484	0	0.0431117	0.0846774	0.123805	0.16129	211965	2023-01-13 07:15:19	56	0	2	1	2023-01-13 06:53:26	2023-01-13 07:16:52	21.9875
AFRO-EN	0	0.0348476	0.0647482	0.0870373	0.104317	0	0.0438685	0.0899281	0.13925	0.190647	0	0.0165502	0.0359712	0.0597417	0.0863309	0	0.00545949	0.0251799	0.0666474	0.122302	0	0.0229943	0.0431655	0.0589872	0.0719424	0	0.0736296	0.133094	0.17081	0.194245	0	0.0233672	0.0467626	0.0701579	0.0935252	0	0.0341521	0.0683453	0.102539	0.136691	211968	2023-01-13 08:25:42	63	0	2	1	2023-01-13 08:13:44	2023-01-13 08:26:43	10.5796
AFRO-EN	0	0.0828289	0.14	0.16392	0.17	0	0.0150376	0.04	0.0800767	0.13	0	0.0438896	0.07	0.0779732	0.08	0	0.0878725	0.16	0.207945	0.24	0	0.0219681	0.04	0.0519862	0.06	0	0.0499233	0.09	0.114962	0.13	0	0.0758518	0.13	0.15392	0.16	0	0.00400691	0.01	0.0190159	0.03	211969	2023-01-13 08:33:16	39	0	2	1	2023-01-13 08:29:13	2023-01-13 08:35:27	4.86454
AFRO-EN	0	0.0449419	0.0833333	0.111649	0.133333	0	0.0150065	0.0333333	0.0566982	0.0833333	0	0.0375163	0.0833333	0.141746	0.208333	0	0.00919222	0.025	0.050884	0.0833333	0	0.0258877	0.0666667	0.130117	0.208333	0	0.0524063	0.0916667	0.110775	0.116667	0	0.0482033	0.075	0.0816444	0.0833333	0	0.0150065	0.0333333	0.0566982	0.0833333	211971	2023-01-13 11:46:21	36	0	2	2	2023-01-13 10:16:43	2023-01-13 11:48:40	147.488
WPRO-EN	0	0.0610226	0.111111	0.144406	0.166667	0	0.0277611	0.0555556	0.08335	0.111111	0	0.0277611	0.0555556	0.08335	0.111111	0	0.0277611	0.0555556	0.08335	0.111111	0	0.0277611	0.0555556	0.08335	0.111111	0	0.0277611	0.0555556	0.08335	0.111111	0	0.0277611	0.0555556	0.08335	0.111111	0	0.0222606	0.0555556	0.105644	0.166667	211978	2023-01-13 20:12:54	2	248	0	0	2023-01-13 20:11:17		46.428
WPRO-ZH	0	0.0169554	0.0403226	0.0734409	0.112903	0	0.0949312	0.153226	0.172516	0.177419	0	0.068432	0.120968	0.149126	0.16129	0	0.0233805	0.0483871	0.0758314	0.104839	0	0.0338356	0.0645161	0.0903211	0.112903	0	0.0877451	0.153226	0.184578	0.193548	0	0.00805967	0.016129	0.0241984	0.0322581	0	0.0402607	0.0725806	0.0927116	0.104839	211980	2023-01-14 08:13:34	38	0	2	2	2023-01-14 08:01:29	2023-01-14 08:21:37	17.3386
SEARO-EN	0	0.0317849	0.0606061	0.0848471	0.106061	0	0.00457096	0.0151515	0.0348922	0.0606061	0	0.101285	0.166667	0.190828	0.19697	0	0.033285	0.0606061	0.0787669	0.0909091	0	0.0257138	0.0454545	0.0560351	0.0606061	0	0.0574988	0.106061	0.140882	0.166667	0	0.0453566	0.0757576	0.0878382	0.0909091	0	0.1405	0.212121	0.224202	0.227273	211981	2023-01-14 12:14:39	27	0	2	0	2023-01-14 12:10:22	2023-01-14 12:17:47	8.46052
SEARO-EN	0	0.0285986	0.0666667	0.119129	0.180952	0	0.031383	0.0571429	0.074266	0.0857143	0	0.0199791	0.0380952	0.0533325	0.0666667	0	0.00861953	0.0285714	0.0657968	0.114286	0	0.00861953	0.0285714	0.0657968	0.114286	0	0.00193025	0.00952381	0.0257541	0.047619	0	0.00579074	0.0285714	0.0887779	0.180952	0	0.112109	0.180952	0.203733	0.209524	211982	2023-01-14 13:16:41	25	0	2	1	2023-01-14 13:03:23		26.0022
WPRO-ZH	0	0.0208208	0.0416667	0.0625125	0.0833333	0	0.0166955	0.0416667	0.0792331	0.125	0	0.0375163	0.0833333	0.141746	0.208333	0	0.0166955	0.0416667	0.0792331	0.125	0	0.0208208	0.0416667	0.0625125	0.0833333	0	0.00844483	0.0416667	0.112674	0.208333	0	0.0208208	0.0416667	0.0625125	0.0833333	0	0.0208208	0.0416667	0.0625125	0.0833333	211986	2023-01-15 03:45:20	8	220	0	0	2023-01-15 03:42:04		23.1414
WPRO-ZH	0	0.0737875	0.130435	0.160796	0.173913	0	0.0477568	0.0869565	0.113013	0.130435	0	0.0217261	0.0434783	0.0652305	0.0869565	0	0.0737875	0.130435	0.160796	0.173913	0	0.0217261	0.0434783	0.0652305	0.0869565	0	0.0737875	0.130435	0.160796	0.173913	0	0.0217261	0.0434783	0.0652305	0.0869565	0	0.0217261	0.0434783	0.0652305	0.0869565	211987	2023-01-15 03:54:32	6	231	0	0	2023-01-15 03:53:01		14.1967
WPRO-ZH	0	0.00942761	0.03125	0.0719652	0.125	0	0.0530348	0.09375	0.115572	0.125	0	0.0343252	0.0625	0.0812284	0.09375	0	0.00633362	0.03125	0.093952	0.1875	0	0.0171626	0.03125	0.0406142	0.046875	0	0.00942761	0.03125	0.0719652	0.125	0	0.00633362	0.03125	0.0892288	0.171875	0	0.0312312	0.0625	0.0937688	0.125	211988	2023-01-15 04:47:50	30	0	2	0	2023-01-15 04:38:30	2023-01-15 04:48:37	15.8665
WPRO-ZH	0	0.0591864	0.125	0.200816	0.283088	0	0.0333981	0.0588235	0.0720242	0.0772059	0	0.00223539	0.0110294	0.0320482	0.0625	0	0.00149026	0.00735294	0.0254404	0.0551471	0	0.00447079	0.0220588	0.0718758	0.150735	0	0.0139519	0.0257353	0.0341847	0.0404412	0	0.0360146	0.0735294	0.113267	0.154412	0	0.0133096	0.0441176	0.101598	0.176471	211989	2023-01-15 05:22:03	57	0	2	2	2023-01-15 05:01:26		20.462
WPRO-ZH	0	0.00728477	0.027972	0.0690935	0.123543	0	0.00745038	0.013986	0.0191124	0.02331	0	0.0535374	0.0979021	0.128174	0.149184	0	0.0445475	0.100233	0.17283	0.25641	0	0.0216696	0.044289	0.0683177	0.0932401	0	0.0100216	0.020979	0.0333457	0.04662	0	0.00282377	0.011655	0.0296464	0.0536131	0	0.0464047	0.102564	0.173521	0.254079	211990	2023-01-15 05:18:53	57	0	2	2	2023-01-15 05:02:58	2023-01-15 05:22:28	13.2355
WPRO-ZH	0	0.0525999	0.105263	0.157926	0.210526	0	0.0263	0.0526316	0.0789632	0.105263	0	0.0263	0.0526316	0.0789632	0.105263	0	0.0263	0.0526316	0.0789632	0.105263	0	0.0263	0.0526316	0.0789632	0.105263	0	0.0263	0.0526316	0.0789632	0.105263	0	0.0578109	0.105263	0.136806	0.157895	0	0.0263	0.0526316	0.0789632	0.105263	211991	2023-01-15 05:37:33	3	246	0	0	2023-01-15 05:09:17		562.936
WPRO-ZH	0	0.0312312	0.0625	0.0937688	0.125	0	0.0312312	0.0625	0.0937688	0.125	0	0.0312312	0.0625	0.0937688	0.125	0	0.0312312	0.0625	0.0937688	0.125	0	0.0312312	0.0625	0.0937688	0.125	0	0.0312312	0.0625	0.0937688	0.125	0	0.0312312	0.0625	0.0937688	0.125	0	0.0312312	0.0625	0.0937688	0.125	211992	2023-01-15 05:23:49	0	252	0	0	2023-01-15 05:23:26
WPRO-ZH	0	0.07167	0.143426	0.215183	0.286853	0	0.011945	0.0239044	0.0358638	0.0478088	0	0.00200012	0.0059761	0.0129629	0.0219124	0	0.00159638	0.00398406	0.00757607	0.0119522	0	0.0304727	0.063745	0.101232	0.141434	0	0.00201868	0.00996016	0.0299449	0.059761	0	0.036183	0.061753	0.0728711	0.0756972	0	0.0133233	0.0657371	0.185593	0.354582	211993	2023-01-15 05:32:51	57	0	2	2	2023-01-15 05:24:41	2023-01-15 05:34:07	7.89614
WPRO-ZH	0	0.0222606	0.0555556	0.105644	0.166667	0	0.0277611	0.0555556	0.08335	0.111111	0	0.0222606	0.0555556	0.105644	0.166667	0	0.0277611	0.0555556	0.08335	0.111111	0	0.0277611	0.0555556	0.08335	0.111111	0	0.0277611	0.0555556	0.08335	0.111111	0	0.0277611	0.0555556	0.08335	0.111111	0	0.0277611	0.0555556	0.08335	0.111111	211994	2023-01-15 05:57:01	3	233	0	0	2023-01-15 05:52:36		84.4823
WPRO-ZH	0	0.0312312	0.0625	0.0937688	0.125	0	0.0312312	0.0625	0.0937688	0.125	0	0.0312312	0.0625	0.0937688	0.125	0	0.0312312	0.0625	0.0937688	0.125	0	0.0312312	0.0625	0.0937688	0.125	0	0.0312312	0.0625	0.0937688	0.125	0	0.0312312	0.0625	0.0937688	0.125	0	0.0312312	0.0625	0.0937688	0.125	211995	2023-01-15 06:12:08	0	252	0	0	2023-01-15 06:09:56
SEARO-EN	0	0.00569868	0.0126582	0.021531	0.0316456	0	0.0505435	0.0886076	0.10754	0.113924	0	0.0455599	0.0949367	0.150053	0.208861	0	0.00256552	0.0126582	0.0839733	0.227848	0	0.0164399	0.0316456	0.044938	0.056962	0	0.0253307	0.056962	0.0981593	0.14557	0	0.0492902	0.0886076	0.112619	0.126582	0	0.0133067	0.0316456	0.0576372	0.0886076	211996	2023-01-15 07:30:29	34	0	2	2	2023-01-15 07:15:08	2023-01-15 07:54:36	19.4125
WPRO-ZH	0	0.0136423	0.030303	0.0515439	0.0757576	0	0.0075712	0.0151515	0.0227318	0.030303	0	0.0227136	0.0454545	0.0681955	0.0909091	0	0.0393561	0.0757576	0.107579	0.136364	0	0.130069	0.227273	0.274095	0.287879	0	0.0726412	0.136364	0.186346	0.227273	0	0.0151424	0.030303	0.0454637	0.0606061	0	0.0121422	0.030303	0.0576241	0.0909091	211997	2023-01-15 07:35:56	21	0	2	0	2023-01-15 07:27:41	2023-01-15 07:41:02	21.274
WPRO-ZH	0	0.0399526	0.075	0.10249	0.125	0	0.0399526	0.075	0.10249	0.125	0	0.0374774	0.075	0.112523	0.15	0	0.0350022	0.075	0.122555	0.175	0	0.0274602	0.05	0.0649827	0.075	0	0.0524451	0.1	0.139998	0.175	0	0.0050669	0.025	0.0676045	0.125	0	0.0124925	0.025	0.0375075	0.05	211999	2023-01-15 21:53:06	15	0	2	2	2023-01-15 21:51:20	2023-01-15 21:54:53	5.6116
SEARO-EN	0	0.040997	0.0842697	0.130939	0.179775	0	0.0431958	0.0786517	0.10222	0.117978	0	0.0471417	0.0898876	0.125841	0.157303	0	0.0499228	0.0898876	0.114568	0.129213	0	0.0986284	0.157303	0.175221	0.179775	0	0.0084219	0.0168539	0.025286	0.0337079	0	0.0499228	0.0898876	0.114568	0.129213	0	0.0241271	0.0449438	0.0606659	0.0730337	212003	2023-01-16 00:04:13	48	0	2	1	2023-01-15 23:15:19	2023-01-16 00:10:55	59.0343
WPRO-ZH	0	0.0260216	0.06	0.10607	0.16	0	0.0339423	0.06	0.0739663	0.08	0	0.0160277	0.04	0.0760638	0.12	0	0.00801383	0.02	0.0380319	0.06	0	0.0499699	0.1	0.15003	0.2	0	0.0519501	0.1	0.142004	0.18	0	0.019988	0.04	0.060012	0.08	0	0.0598707	0.1	0.115946	0.12	212004	2023-01-15 23:30:36	23	154	0	0	2023-01-15 23:28:27		4.70057
WPRO-EN	0	0.0248062	0.0482759	0.0696608	0.0896552	0	0.0199944	0.0413793	0.0648489	0.0896552	0	0.0276018	0.062069	0.10696	0.158621	0	0.00559106	0.0275862	0.0808522	0.158621	0	0.0110857	0.0344828	0.0766424	0.131034	0	0.0103707	0.0275862	0.0552253	0.0896552	0	0.0103707	0.0275862	0.0552253	0.0896552	0	0.0482468	0.0965517	0.144857	0.193103	212005	2023-01-16 01:14:48	36	0	2	2	2023-01-16 00:57:06	2023-01-16 01:18:36	27.0351
WPRO-ZH	0	0.00768237	0.014245	0.0190852	0.022792	0	0.0276665	0.0655271	0.118889	0.182336	0	0.00866136	0.042735	0.128481	0.25641	0	0.0386939	0.0712251	0.0942829	0.111111	0	0.00115485	0.00569801	0.0171309	0.034188	0	0.0150959	0.031339	0.0493045	0.0683761	0	0.00519682	0.025641	0.0943131	0.210826	0	0.065919	0.102564	0.11165	0.11396	212006	2023-01-16 01:31:26	56	0	2	1	2023-01-16 01:21:41	2023-01-16 01:32:43	9.75107
WPRO-ZH	0	0.0307507	0.0615385	0.0923262	0.123077	0	0.0153754	0.0307692	0.0461631	0.0615385	0	0.0246579	0.0615385	0.117021	0.184615	0	0.00464129	0.0153846	0.035429	0.0615385	0	0.0215398	0.0461538	0.0754184	0.107692	0	0.0168986	0.0307692	0.0399894	0.0461538	0	0.0691174	0.123077	0.153784	0.169231	0	0.0185651	0.0615385	0.141716	0.246154	212007	2023-01-16 01:42:43	20	0	2	0	2023-01-16 01:38:38	2023-01-16 04:01:50	9.14265
WPRO-ZH	0	0.0415092	0.0779221	0.106483	0.12987	0	0.0415092	0.0779221	0.106483	0.12987	0	0.018183	0.038961	0.0636649	0.0909091	0	0.0415092	0.0779221	0.106483	0.12987	0	0.0700393	0.12987	0.173998	0.207792	0	0.00263215	0.012987	0.0429708	0.0909091	0	0.0298158	0.0519481	0.0623029	0.0649351	0	0.0389376	0.0779221	0.116907	0.155844	212018	2023-01-16 03:18:49	23	0	2	2	2023-01-16 03:09:50		21.386
WPRO-ZH	0	0.0409968	0.0714286	0.0856665	0.0892857	0	0.0196144	0.0357143	0.0464162	0.0535714	0	0.0196144	0.0357143	0.0464162	0.0535714	0	0.0392288	0.0714286	0.0928324	0.107143	0	0.0944528	0.160714	0.18919	0.196429	0	0.0891488	0.160714	0.20529	0.232143	0	0.0089232	0.0178571	0.0267911	0.0357143	0	0.0642304	0.125	0.180372	0.232143	212019	2023-01-16 03:33:13	20	0	2	2	2023-01-16 03:28:38	2023-01-16 03:43:17	8.92185
WPRO-ZH	0	0.0483938	0.09375	0.134383	0.171875	0	0.0577486	0.109375	0.151555	0.1875	0	0.0062608	0.015625	0.0297124	0.046875	0	0.0078078	0.015625	0.0234422	0.03125	0	0.113877	0.203125	0.254587	0.28125	0	0.04368	0.078125	0.0984004	0.109375	0	0.046774	0.078125	0.0905832	0.09375	0	0.0140686	0.03125	0.0531546	0.078125	212020	2023-01-16 03:37:17	24	0	2	0	2023-01-16 03:35:20		3.62512
WPRO-ZH	0	0.151491	0.230769	0.246102	0.25	0	0.0096096	0.0192308	0.0288519	0.0384615	0	0.0211232	0.0384615	0.0499867	0.0576923	0	0.0979104	0.173077	0.213364	0.230769	0	0.00580161	0.0192308	0.0442863	0.0769231	0	0.0633696	0.115385	0.14996	0.173077	0	0.0077056	0.0192308	0.0365691	0.0576923	0	0.0288288	0.0576923	0.0865558	0.115385	212021	2023-01-16 03:53:21	21	0	2	0	2023-01-16 03:45:03	2023-01-16 03:54:29	21.479
WPRO-ZH	0	0.0222606	0.0555556	0.105644	0.166667	0	0.0277611	0.0555556	0.08335	0.111111	0	0.0277611	0.0555556	0.08335	0.111111	0	0.0277611	0.0555556	0.08335	0.111111	0	0.0277611	0.0555556	0.08335	0.111111	0	0.0277611	0.0555556	0.08335	0.111111	0	0.0277611	0.0555556	0.08335	0.111111	0	0.0222606	0.0555556	0.105644	0.166667	212026	2023-01-16 09:42:43	2	247	0	0	2023-01-16 09:40:18		66.607
WPRO-ZH	0	0.0260976	0.0457516	0.0555271	0.0588235	0	0.0541365	0.0915033	0.107137	0.111111	0	0.0653202	0.130719	0.196118	0.261438	0	0.0280694	0.0522876	0.0705786	0.0849673	0	0.0287165	0.0522876	0.0679558	0.0784314	0	0.0705275	0.137255	0.198055	0.254902	0	0.0215374	0.0392157	0.0509668	0.0588235	0	0.0183018	0.0392157	0.064081	0.0915033	212030	2023-01-16 13:10:29	42	0	2	1	2023-01-16 12:44:12	2023-01-16 13:19:00	35.449
WPRO-ZH	0	0.00695421	0.019802	0.0416285	0.0693069	0	0.0080037	0.0346535	0.089736	0.163366	0	0.0652749	0.123762	0.171775	0.212871	0	0.00448045	0.0148515	0.0342013	0.0594059	0	0.00802676	0.039604	0.125054	0.257426	0	0.00550686	0.0247525	0.0649485	0.118812	0	0.0469091	0.0742574	0.0821517	0.0841584	0	0.00100335	0.0049505	0.01638	0.0346535	212031	2023-01-16 13:41:29	46	0	2	2	2023-01-16 13:22:42	2023-01-16 13:43:15	23.507
WPRO-ZH	0	0.0579722	0.14496	0.27611	0.436014	0	0.00396137	0.00792752	0.0118937	0.015855	0	0.00339019	0.00566251	0.00656549	0.00679502	0	0.00113182	0.00226501	0.00339819	0.00453001	0	0.0356524	0.0713477	0.107043	0.142695	0	0.00848866	0.0169875	0.0254864	0.0339751	0	0.0175432	0.0351076	0.0526719	0.0702152	0	0.0732267	0.146093	0.218274	0.289921	212035	2023-01-16 13:44:39	58	0	2	2	2023-01-16 13:41:08	2023-01-16 13:45:19	3.02657
WPRO-ZH	0	0.127985	0.186441	0.189819	0.190678	0	0.0105868	0.0211864	0.031786	0.0423729	0	0.107028	0.190678	0.238463	0.262712	0	0.0156804	0.0338983	0.0559588	0.0805085	0	0.00976755	0.0254237	0.050046	0.0805085	0	0.0157001	0.0381356	0.070818	0.110169	0	0.000858796	0.00423729	0.0204245	0.0508475	0	0.0558709	0.105932	0.147027	0.182203	212039	2023-01-16 14:12:59	44	0	2	1	2023-01-16 13:55:54	2023-01-16 14:15:34	20.533
WPRO-ZH	0	0.0849761	0.139831	0.160101	0.165254	0	0.0114259	0.0211864	0.0283852	0.0338983	0	0.0418884	0.0762712	0.0991262	0.114407	0	0.0224323	0.0423729	0.0584709	0.0720339	0	0.0651597	0.118644	0.154196	0.177966	0	0.0689552	0.122881	0.153752	0.169492	0	0.116159	0.169492	0.17287	0.173729	0	0.044825	0.0762712	0.0897852	0.0932203	212040	2023-01-16 14:08:05	54	0	2	0	2023-01-16 13:56:39		11.3618
WPRO-ZH	0	0.0312312	0.0625	0.0937688	0.125	0	0.0312312	0.0625	0.0937688	0.125	0	0.0312312	0.0625	0.0937688	0.125	0	0.0312312	0.0625	0.0937688	0.125	0	0.0312312	0.0625	0.0937688	0.125	0	0.0312312	0.0625	0.0937688	0.125	0	0.0312312	0.0625	0.0937688	0.125	0	0.0312312	0.0625	0.0937688	0.125	212048	2023-01-16 14:20:48	0	252	0	0	2023-01-16 14:20:44
WPRO-ZH	0	0.0312312	0.0625	0.0937688	0.125	0	0.0312312	0.0625	0.0937688	0.125	0	0.0312312	0.0625	0.0937688	0.125	0	0.0312312	0.0625	0.0937688	0.125	0	0.0312312	0.0625	0.0937688	0.125	0	0.0312312	0.0625	0.0937688	0.125	0	0.0312312	0.0625	0.0937688	0.125	0	0.0312312	0.0625	0.0937688	0.125	212050	2023-01-16 14:23:09	0	252	0	0	2023-01-16 14:23:07
WPRO-ZH	0	0.0312312	0.0625	0.0937688	0.125	0	0.0312312	0.0625	0.0937688	0.125	0	0.0312312	0.0625	0.0937688	0.125	0	0.0312312	0.0625	0.0937688	0.125	0	0.0312312	0.0625	0.0937688	0.125	0	0.0312312	0.0625	0.0937688	0.125	0	0.0312312	0.0625	0.0937688	0.125	0	0.0312312	0.0625	0.0937688	0.125	212055	2023-01-16 14:26:07	0	252	0	0	2023-01-16 14:26:05
WPRO-ZH	0	0.0277611	0.0555556	0.08335	0.111111	0	0.0277611	0.0555556	0.08335	0.111111	0	0.0610226	0.111111	0.144406	0.166667	0	0.0277611	0.0555556	0.08335	0.111111	0	0.0222606	0.0555556	0.105644	0.166667	0	0.0277611	0.0555556	0.08335	0.111111	0	0.0277611	0.0555556	0.08335	0.111111	0	0.0277611	0.0555556	0.08335	0.111111	212062	2023-01-16 14:30:32	3	245	0	0	2023-01-16 14:28:57		30.2563
WPRO-ZH	0	0.0610226	0.111111	0.144406	0.166667	0	0.0277611	0.0555556	0.08335	0.111111	0	0.0277611	0.0555556	0.08335	0.111111	0	0.0277611	0.0555556	0.08335	0.111111	0	0.0277611	0.0555556	0.08335	0.111111	0	0.0277611	0.0555556	0.08335	0.111111	0	0.0222606	0.0555556	0.105644	0.166667	0	0.0277611	0.0555556	0.08335	0.111111	212073	2023-01-16 14:35:34	4	242	0	0	2023-01-16 14:33:44		25.9095
WPRO-ZH	0	0.00698882	0.0344828	0.103671	0.206897	0	0.017231	0.0344828	0.0517345	0.0689655	0	0.0378761	0.0689655	0.0896313	0.103448	0	0.00698882	0.0344828	0.0932476	0.172414	0	0.0585211	0.103448	0.127528	0.137931	0	0.0138169	0.0344828	0.0655722	0.103448	0	0.034462	0.0689655	0.103469	0.137931	0	0.017231	0.0344828	0.0517345	0.0689655	212076	2023-01-16 14:42:28	12	210	0	0	2023-01-16 14:39:19		14.8465
WPRO-ZH	0	0.0422822	0.0846154	0.126949	0.169231	0	0.043008	0.0769231	0.0968865	0.107692	0	0.0184576	0.0384615	0.0607907	0.0846154	0	0.00779522	0.0384615	0.110983	0.215385	0	0.0184576	0.0384615	0.0607907	0.0846154	0	0.0568243	0.1	0.122248	0.130769	0	0.0238246	0.0461538	0.0661578	0.0846154	0	0.0146496	0.0384615	0.0762251	0.123077	212081	2023-01-16 14:57:03	27	0	2	2	2023-01-16 14:45:35	2023-01-16 15:00:27	22.4836
WPRO-ZH	0	0.0224817	0.0455927	0.0696225	0.0942249	0	0.0843542	0.148936	0.183198	0.197568	0	0.0179252	0.0364742	0.055942	0.0759878	0	0.013096	0.0334347	0.0647989	0.103343	0	0.0528302	0.100304	0.139508	0.173252	0	0.0291448	0.0547112	0.0747649	0.0911854	0	0.0121649	0.0273556	0.0471403	0.0699088	0	0.048603	0.0972644	0.145926	0.194529	212082	2023-01-16 15:07:08	56	0	2	2	2023-01-16 14:47:03		20.0845
WPRO-ZH	0	0.0312312	0.0625	0.0937688	0.125	0	0.0312312	0.0625	0.0937688	0.125	0	0.0312312	0.0625	0.0937688	0.125	0	0.0312312	0.0625	0.0937688	0.125	0	0.0312312	0.0625	0.0937688	0.125	0	0.0312312	0.0625	0.0937688	0.125	0	0.0312312	0.0625	0.0937688	0.125	0	0.0312312	0.0625	0.0937688	0.125	212085	2023-01-16 15:08:09	0	252	0	0	2023-01-16 15:07:49
WPRO-ZH	0	0.0263	0.0526316	0.0789632	0.105263	0	0.0263	0.0526316	0.0789632	0.105263	0	0.0263	0.0526316	0.0789632	0.105263	0	0.021089	0.0526316	0.100084	0.157895	0	0.0578109	0.105263	0.136806	0.157895	0	0.0578109	0.105263	0.136806	0.157895	0	0.0263	0.0526316	0.0789632	0.105263	0	0.0263	0.0526316	0.0789632	0.105263	212087	2023-01-16 15:15:50	3	246	0	0	2023-01-16 15:14:52		14.0413
WPRO-ZH	0	0.0434521	0.0869565	0.130461	0.173913	0	0.0217261	0.0434783	0.0652305	0.0869565	0	0.0217261	0.0434783	0.0652305	0.0869565	0	0.0737875	0.130435	0.160796	0.173913	0	0.0217261	0.0434783	0.0652305	0.0869565	0	0.0174214	0.0434783	0.082678	0.130435	0	0.0477568	0.0869565	0.113013	0.130435	0	0.0174214	0.0434783	0.082678	0.130435	212088	2023-01-16 15:26:10	6	238	0	0	2023-01-16 15:20:42		52.9768
WPRO-ZH	0	0.0501629	0.100386	0.150609	0.200772	0	0.0365855	0.0579151	0.064072	0.0656371	0	0.0312877	0.0694981	0.118213	0.173745	0	0.0627418	0.0926641	0.0957426	0.0965251	0	0.0797955	0.142857	0.180242	0.200772	0	0.00542375	0.015444	0.032467	0.0540541	0	0.0104112	0.019305	0.0258645	0.030888	0	0.0824714	0.142857	0.170563	0.177606	212089	2023-01-16 16:05:56	54	0	2	1	2023-01-16 15:48:30	2023-01-16 16:08:56	18.0292
WPRO-ZH	0	0.0631738	0.126424	0.189674	0.252847	0	0.0153666	0.0307517	0.0461368	0.0615034	0	0.00262014	0.00569476	0.00945796	0.0136674	0	0.00739874	0.0148064	0.022214	0.0296128	0	0.0313023	0.0626424	0.0939824	0.125285	0	0.000569134	0.00113895	0.00170877	0.0022779	0	0.0017074	0.00341686	0.00512631	0.00683371	0	0.126917	0.253986	0.381056	0.507973	212090	2023-01-16 16:08:18	61	0	2	2	2023-01-16 15:57:01	2023-01-16 16:10:03	5.67238
WPRO-ZH	0	0.0293941	0.0588235	0.088253	0.117647	0	0.0646121	0.117647	0.1529	0.176471	0	0.0293941	0.0588235	0.088253	0.117647	0	0.0293941	0.0588235	0.088253	0.117647	0	0.0293941	0.0588235	0.088253	0.117647	0	0.0293941	0.0588235	0.088253	0.117647	0	0.0293941	0.0588235	0.088253	0.117647	0	0.0293941	0.0588235	0.088253	0.117647	212094	2023-01-16 23:48:04	3	244	0	0	2023-01-16 23:44:05		43.1123
WPRO-ZH	0	0.0305938	0.0612245	0.0918551	0.122449	0	0.0785051	0.153061	0.221448	0.285714	0	0.0101979	0.0204082	0.0306184	0.0408163	0	0.0276105	0.0714286	0.139923	0.22449	0	0.0570514	0.102041	0.128523	0.142857	0	0.0101979	0.0204082	0.0306184	0.0408163	0	0.0163072	0.0306122	0.0418327	0.0510204	0	0.00206812	0.0102041	0.0399318	0.0918367	212096	2023-01-17 00:47:40	40	0	2	2	2023-01-17 00:23:50	2023-01-17 02:08:46	34.2239
WPRO-ZH	0	0.00835656	0.0227273	0.0462581	0.0757576	0	0.081033	0.166667	0.25917	0.356061	0	0.00685645	0.0227273	0.0523383	0.0909091	0	0.00153542	0.00757576	0.063997	0.181818	0	0.0401415	0.0833333	0.131105	0.181818	0	0.0257138	0.0454545	0.0560351	0.0606061	0	0.0037856	0.00757576	0.0113659	0.0151515	0	0.0173926	0.030303	0.0363434	0.0378788	212097	2023-01-17 01:55:15	42	41	0	0	2023-01-17 00:48:38		37.7443
WPRO-ZH	0	0.0277611	0.0555556	0.08335	0.111111	0	0.0277611	0.0555556	0.08335	0.111111	0	0.0277611	0.0555556	0.08335	0.111111	0	0.0277611	0.0555556	0.08335	0.111111	0	0.0277611	0.0555556	0.08335	0.111111	0	0.0610226	0.111111	0.144406	0.166667	0	0.0277611	0.0555556	0.08335	0.111111	0	0.0610226	0.111111	0.144406	0.166667	212098	2023-01-17 01:03:30	2	248	0	0	2023-01-17 01:01:53		44.1835
WPRO-ZH	0	0.0312312	0.0625	0.0937688	0.125	0	0.0312312	0.0625	0.0937688	0.125	0	0.0312312	0.0625	0.0937688	0.125	0	0.0312312	0.0625	0.0937688	0.125	0	0.0312312	0.0625	0.0937688	0.125	0	0.0312312	0.0625	0.0937688	0.125	0	0.0312312	0.0625	0.0937688	0.125	0	0.0312312	0.0625	0.0937688	0.125	212099	2023-01-17 01:03:30	0	252	0	0	2023-01-17 01:03:24
WPRO-ZH	0	0.0237952	0.047619	0.0714429	0.0952381	0	0.0237952	0.047619	0.0714429	0.0952381	0	0.0475904	0.0952381	0.142886	0.190476	0	0.0237952	0.047619	0.0714429	0.0952381	0	0.0475904	0.0952381	0.142886	0.190476	0	0.0237952	0.047619	0.0714429	0.0952381	0	0.0237952	0.047619	0.0714429	0.0952381	0	0.0190805	0.047619	0.0905521	0.142857	212100	2023-01-17 01:18:19	5	242	0	0	2023-01-17 01:10:38		89.9386
WPRO-ZH	0	0.0419561	0.08	0.111998	0.14	0	0.0220613	0.06	0.122121	0.2	0	0.00999399	0.02	0.030006	0.04	0	0.0240415	0.06	0.114096	0.18	0	0.00405352	0.02	0.0540836	0.1	0	0.0598707	0.1	0.115946	0.12	0	0.0678845	0.12	0.147933	0.16	0	0.00801383	0.02	0.0380319	0.06	212101	2023-01-17 01:31:21	18	148	0	0	2023-01-17 01:21:33		31.6837
WPRO-ZH	0	0.0138805	0.0277778	0.041675	0.0555556	0	0.0555221	0.111111	0.1667	0.222222	0	0.0138805	0.0277778	0.041675	0.0555556	0	0.127546	0.222222	0.266518	0.277778	0	0.0277611	0.0555556	0.08335	0.111111	0	0.0138805	0.0277778	0.041675	0.0555556	0	0.0610226	0.111111	0.144406	0.166667	0	0.0138805	0.0277778	0.041675	0.0555556	212102	2023-01-17 01:58:46	16	0	2	1	2023-01-17 01:55:03	2023-01-17 01:59:34	11.9574
WPRO-ZH	0	0.0293941	0.0588235	0.088253	0.117647	0	0.0293941	0.0588235	0.088253	0.117647	0	0.0293941	0.0588235	0.088253	0.117647	0	0.0293941	0.0588235	0.088253	0.117647	0	0.0235701	0.0588235	0.111858	0.176471	0	0.0293941	0.0588235	0.088253	0.117647	0	0.0293941	0.0588235	0.088253	0.117647	0	0.0293941	0.0588235	0.088253	0.117647	212104	2023-01-17 02:24:02	3	244	0	0	2023-01-17 02:20:47		62.331
WPRO-ZH	0	0.0022509	0.0045045	0.00675811	0.00900901	0	0.0243139	0.0495495	0.0761469	0.103604	0	0.0332755	0.0585586	0.0715868	0.0765766	0	0.0841542	0.162162	0.230639	0.292793	0	0.0687389	0.108108	0.118883	0.121622	0	0.0463139	0.0810811	0.0981469	0.103604	0	0.0189621	0.0495495	0.0978384	0.157658	0	0.0727947	0.117117	0.131483	0.135135	212105	2023-01-17 02:25:54	46	0	2	2	2023-01-17 02:20:54	2023-01-17 02:27:02	5.67798
WPRO-ZH	0	0.0378761	0.0689655	0.0896313	0.103448	0	0.034462	0.0689655	0.103469	0.137931	0	0.017231	0.0344828	0.0517345	0.0689655	0	0.00698882	0.0344828	0.0932476	0.172414	0	0.0138169	0.0344828	0.0655722	0.103448	0	0.0378761	0.0689655	0.0896313	0.103448	0	0.0585211	0.103448	0.127528	0.137931	0	0.0791662	0.137931	0.165425	0.172414	212106	2023-01-17 02:25:41	14	189	0	0	2023-01-17 02:22:23		13.0227
WPRO-ZH	0	0.0293941	0.0588235	0.088253	0.117647	0	0.0293941	0.0588235	0.088253	0.117647	0	0.0293941	0.0588235	0.088253	0.117647	0	0.0293941	0.0588235	0.088253	0.117647	0	0.0293941	0.0588235	0.088253	0.117647	0	0.0293941	0.0588235	0.088253	0.117647	0	0.0235701	0.0588235	0.111858	0.176471	0	0.0293941	0.0588235	0.088253	0.117647	212112	2023-01-17 04:17:23	1	249	0	0	2023-01-17 04:13:35		222.337
WPRO-ZH	0	0.0113637	0.0357143	0.0798573	0.136905	0	0.00482562	0.0238095	0.0769804	0.160714	0	0.0184357	0.0357143	0.0511935	0.0654762	0	0.0130763	0.0238095	0.0309441	0.0357143	0	0.0256187	0.0595238	0.106024	0.160714	0	0.0321291	0.0654762	0.100623	0.136905	0	0.0231781	0.0416667	0.0529579	0.0595238	0	0.0464395	0.10119	0.168537	0.244048	212113	2023-01-17 04:29:19	35	0	2	0	2023-01-17 04:21:37	2023-01-17 04:31:32	11.8273
WPRO-ZH	0	0.024985	0.05	0.075015	0.1	0	0.0200346	0.05	0.0950797	0.15	0	0.0549203	0.1	0.129965	0.15	0	0.024985	0.05	0.075015	0.1	0	0.024985	0.05	0.075015	0.1	0	0.0549203	0.1	0.129965	0.15	0	0.024985	0.05	0.075015	0.1	0	0.0200346	0.05	0.0950797	0.15	212114	2023-01-17 04:25:49	8	227	0	0	2023-01-17 04:23:20		15.4207
WPRO-ZH	0	0.0971382	0.157895	0.178877	0.184211	0	0.0328749	0.0657895	0.098704	0.131579	0	0.0315722	0.0657895	0.103984	0.144737	0	0.00266679	0.0131579	0.0395587	0.0789474	0	0.0433581	0.0789474	0.102604	0.118421	0	0.0394499	0.0789474	0.118445	0.157895	0	0.00657499	0.0131579	0.0197408	0.0263158	0	0.0394499	0.0789474	0.118445	0.157895	212115	2023-01-17 04:51:26	23	0	2	1	2023-01-17 04:26:49	2023-01-17 04:52:51	57.133
WPRO-ZH	0	0.0293941	0.0588235	0.088253	0.117647	0	0.0293941	0.0588235	0.088253	0.117647	0	0.0646121	0.117647	0.1529	0.176471	0	0.0293941	0.0588235	0.088253	0.117647	0	0.0293941	0.0588235	0.088253	0.117647	0	0.0293941	0.0588235	0.088253	0.117647	0	0.0293941	0.0588235	0.088253	0.117647	0	0.0293941	0.0588235	0.088253	0.117647	212116	2023-01-17 04:32:24	1	250	0	0	2023-01-17 04:31:12		68.134
WPRO-ZH	0	0.0351644	0.0810811	0.143338	0.216216	0	0.0458679	0.0810811	0.0999545	0.108108	0	0.0135054	0.027027	0.0405487	0.0540541	0	0.00815361	0.027027	0.0622402	0.108108	0	0.00547773	0.027027	0.0730859	0.135135	0	0.00815361	0.027027	0.0622402	0.108108	0	0.0108295	0.027027	0.0513944	0.0810811	0	0.0755546	0.135135	0.170206	0.189189	212117	2023-01-17 04:36:16	13	184	0	0	2023-01-17 04:32:51		14.2538
WPRO-ZH	0	0.0277611	0.0555556	0.08335	0.111111	0	0.0222606	0.0555556	0.105644	0.166667	0	0.0277611	0.0555556	0.08335	0.111111	0	0.0277611	0.0555556	0.08335	0.111111	0	0.0277611	0.0555556	0.08335	0.111111	0	0.0277611	0.0555556	0.08335	0.111111	0	0.0222606	0.0555556	0.105644	0.166667	0	0.0277611	0.0555556	0.08335	0.111111	212118	2023-01-17 05:21:06	2	248	0	0	2023-01-17 04:35:15		82.0165
WPRO-ZH	0	0.00546397	0.0136364	0.0259308	0.0409091	0	0.0490699	0.1	0.153678	0.209091	0	0.0468832	0.113636	0.210618	0.327273	0	0.00865659	0.0227273	0.0450421	0.0727273	0	0.0254138	0.0454545	0.0572511	0.0636364	0	0.0594418	0.104545	0.127665	0.136364	0	0.0317779	0.0590909	0.0795338	0.0954545	0	0.0231425	0.0409091	0.0504316	0.0545455	212119	2023-01-17 05:06:46	54	0	2	1	2023-01-17 04:41:54	2023-01-17 05:17:20	26.1909
WPRO-ZH	0	0.0190805	0.047619	0.0905521	0.142857	0	0.0237952	0.047619	0.0714429	0.0952381	0	0.0523051	0.0952381	0.123777	0.142857	0	0.0237952	0.047619	0.0714429	0.0952381	0	0.0761003	0.142857	0.195219	0.238095	0	0.0237952	0.047619	0.0714429	0.0952381	0	0.0237952	0.047619	0.0714429	0.0952381	0	0.0237952	0.047619	0.0714429	0.0952381	212120	2023-01-17 05:02:26	7	230	0	0	2023-01-17 04:59:32		17.5229
WPRO-ZH	0	0.0318379	0.057971	0.0753423	0.0869565	0	0.0405823	0.0869565	0.142093	0.202899	0	0.0491917	0.0869565	0.107198	0.115942	0	0.0203587	0.057971	0.121869	0.202899	0	0.0520277	0.0797101	0.0854879	0.0869565	0	0.0318379	0.057971	0.0753423	0.0869565	0	0.0332728	0.057971	0.0695264	0.0724638	0	0.0463219	0.0869565	0.118829	0.144928	212121	2023-01-17 05:21:14	29	0	2	1	2023-01-17 05:12:56	2023-01-17 05:23:51	15.3958
WPRO-ZH	0	0.021089	0.0526316	0.100084	0.157895	0	0.021089	0.0526316	0.100084	0.157895	0	0.0263	0.0526316	0.0789632	0.105263	0	0.021089	0.0526316	0.100084	0.157895	0	0.0263	0.0526316	0.0789632	0.105263	0	0.0263	0.0526316	0.0789632	0.105263	0	0.0263	0.0526316	0.0789632	0.105263	0	0.0263	0.0526316	0.0789632	0.105263	212122	2023-01-17 05:22:43	3	246	0	0	2023-01-17 05:22:17		6.928
WPRO-ZH	0	0.0291362	0.0555556	0.0777765	0.0972222	0	0.0388267	0.0694444	0.087467	0.0972222	0	0.0305113	0.0555556	0.072203	0.0833333	0	0.0153204	0.0416667	0.0848066	0.138889	0	0.0790284	0.138889	0.169361	0.180556	0	0.0138805	0.0277778	0.041675	0.0555556	0	0.0859687	0.152778	0.190198	0.208333	0	0.0540823	0.0972222	0.123569	0.138889	212123	2023-01-17 05:54:52	26	0	2	1	2023-01-17 05:39:57	2023-01-17 05:59:18	28.9042
WPRO-ZH	0	0.0267696	0.0535714	0.0803733	0.107143	0	0.0089232	0.0178571	0.0267911	0.0357143	0	0.00627121	0.0178571	0.03754	0.0625	0	0.0329992	0.0625	0.0866028	0.107143	0	0.013468	0.0446429	0.102807	0.178571	0	0.0259272	0.0625	0.115267	0.178571	0	0.0329992	0.0625	0.0866028	0.107143	0	0.0526552	0.107143	0.164329	0.223214	212124	2023-01-17 07:03:38	32	0	2	1	2023-01-17 06:32:58	2023-01-17 07:14:10	44.874
WPRO-ZH	0	0.0976945	0.170213	0.204141	0.212766	0	0.0191572	0.0425532	0.0723807	0.106383	0	0.134807	0.223404	0.257333	0.265957	0	0.00852535	0.0212766	0.0404594	0.0638298	0	0.00957862	0.0212766	0.0361904	0.0531915	0	0.0658484	0.117021	0.145684	0.159574	0	0.0244236	0.0425532	0.0510354	0.0531915	0	0.0212638	0.0425532	0.0638426	0.0851064	212125	2023-01-17 06:53:07	26	0	2	0	2023-01-17 06:46:52	2023-01-17 06:53:39	13.1027
WPRO-ZH	0	0.0356928	0.0714286	0.107164	0.142857	0	0.0321568	0.0714286	0.121496	0.178571	0	0.0606112	0.107143	0.132083	0.142857	0	0.0178464	0.0357143	0.0535822	0.0714286	0	0.0178464	0.0357143	0.0535822	0.0714286	0	0.0321568	0.0714286	0.121496	0.178571	0	0.0178464	0.0357143	0.0535822	0.0714286	0	0.0107744	0.0357143	0.0822459	0.142857	212126	2023-01-17 07:53:33	21	0	2	0	2023-01-17 07:32:31	2023-01-17 08:02:25	54.12
WPRO-ZH	0	0.0339359	0.0760234	0.130485	0.192982	0	0.00237048	0.0116959	0.0775893	0.210526	0	0.00818766	0.0175439	0.0286678	0.0409357	0	0.0216408	0.0467836	0.0772297	0.111111	0	0.0501477	0.0760234	0.0806861	0.0818713	0	0.00413471	0.0175439	0.045095	0.0818713	0	0.0788181	0.140351	0.175367	0.192982	0	0.0280369	0.0526316	0.071923	0.0877193	212127	2023-01-17 07:54:43	36	0	2	1	2023-01-17 07:46:47	2023-01-17 07:57:46	11.5413
WPRO-ZH	0	0.0285952	0.0659341	0.11656	0.175824	0	0.00222721	0.010989	0.0330381	0.0659341	0	0.00890883	0.043956	0.122187	0.230769	0	0.0461056	0.0879121	0.123075	0.153846	0	0.0296832	0.0659341	0.11215	0.164835	0	0.0109824	0.021978	0.0329736	0.043956	0	0.0372992	0.0659341	0.0812817	0.0879121	0	0.00222721	0.010989	0.0363599	0.0769231	212129	2023-01-17 09:36:19	35	0	2	2	2023-01-17 08:13:48	2023-01-17 09:58:13	136.725
WPRO-ZH	0	0.0137129	0.0454545	0.104677	0.181818	0	0.0227136	0.0454545	0.0681955	0.0909091	0	0.0182132	0.0454545	0.0864361	0.136364	0	0.0227136	0.0454545	0.0681955	0.0909091	0	0.0499276	0.0909091	0.11815	0.136364	0	0.0227136	0.0454545	0.0681955	0.0909091	0	0.0499276	0.0909091	0.11815	0.136364	0	0.0499276	0.0909091	0.11815	0.136364	212130	2023-01-17 08:22:56	6	234	0	0	2023-01-17 08:19:38		26.4607
WPRO-ZH	0	0.0312312	0.0625	0.0937688	0.125	0	0.0312312	0.0625	0.0937688	0.125	0	0.0312312	0.0625	0.0937688	0.125	0	0.0312312	0.0625	0.0937688	0.125	0	0.0312312	0.0625	0.0937688	0.125	0	0.0312312	0.0625	0.0937688	0.125	0	0.0312312	0.0625	0.0937688	0.125	0	0.0312312	0.0625	0.0937688	0.125	212131	2023-01-17 08:26:08	0	252	0	0	2023-01-17 08:26:04
WPRO-ZH	0	0.0293559	0.0661157	0.114118	0.169421	0	0.0136359	0.0289256	0.0467136	0.0661157	0	0.00907774	0.0165289	0.0214819	0.0247934	0	0.0124277	0.0330579	0.0661791	0.107438	0	0.014921	0.0413223	0.0852112	0.140496	0	0.000837503	0.00413223	0.0236654	0.0619835	0	0.00251251	0.0123967	0.0397685	0.0826446	0	0.0867247	0.173554	0.260383	0.347107	212132	2023-01-17 08:57:23	52	0	2	2	2023-01-17 08:32:25		27.9089
WPRO-ZH	0	0.00779523	0.0384615	0.104007	0.192308	0	0.0422464	0.0769231	0.0999734	0.115385	0	0.0116032	0.0384615	0.0885726	0.153846	0	0.0192192	0.0384615	0.0577039	0.0769231	0	0.0384384	0.0769231	0.115408	0.153846	0	0.0154112	0.0384615	0.0731382	0.115385	0	0.0422464	0.0769231	0.0999734	0.115385	0	0.0192192	0.0384615	0.0577039	0.0769231	212133	2023-01-17 14:20:00	10	224	0	0	2023-01-17 08:57:22		296.191
WPRO-ZH	0	0.0101338	0.05	0.137368	0.257143	0	0.0443123	0.1	0.172961	0.257143	0	0.0235373	0.0428571	0.0556995	0.0642857	0	0.00144768	0.00714286	0.0236339	0.05	0	0.00501696	0.0142857	0.030032	0.05	0	0.0228301	0.0428571	0.0585658	0.0714286	0	0.0200346	0.05	0.0950797	0.15	0	0.024985	0.05	0.075015	0.1	212150	2023-01-17 11:27:10	33	0	2	0	2023-01-17 11:14:53	2023-01-17 11:28:34	21.0128
WPRO-ZH	0	0.0312312	0.0625	0.0937688	0.125	0	0.0312312	0.0625	0.0937688	0.125	0	0.0312312	0.0625	0.0937688	0.125	0	0.0312312	0.0625	0.0937688	0.125	0	0.0312312	0.0625	0.0937688	0.125	0	0.0312312	0.0625	0.0937688	0.125	0	0.0312312	0.0625	0.0937688	0.125	0	0.0312312	0.0625	0.0937688	0.125	212152	2023-01-17 11:59:04	0	252	0	0	2023-01-17 11:59:01
WPRO-ZH	0	0.0154066	0.0374753	0.0696799	0.108481	0	0.0108416	0.0216963	0.0325509	0.0433925	0	0.0195351	0.0433925	0.0738084	0.108481	0	0.0096791	0.0236686	0.0442166	0.0690335	0	0.0590808	0.106509	0.13605	0.153846	0	0.0181314	0.035503	0.0516821	0.0670611	0	0.0592669	0.104536	0.128342	0.138067	0	0.0778624	0.155819	0.233775	0.311637	212153	2023-01-17 13:03:06	52	0	2	2	2023-01-17 12:42:17	2023-01-17 13:05:34	23.1434
WPRO-ZH	0	0.0293941	0.0588235	0.088253	0.117647	0	0.0293941	0.0588235	0.088253	0.117647	0	0.0293941	0.0588235	0.088253	0.117647	0	0.0293941	0.0588235	0.088253	0.117647	0	0.0293941	0.0588235	0.088253	0.117647	0	0.0293941	0.0588235	0.088253	0.117647	0	0.0235701	0.0588235	0.111858	0.176471	0	0.0293941	0.0588235	0.088253	0.117647	212157	2023-01-17 13:19:26	1	250	0	0	2023-01-17 12:49:59		1.94
WPRO-ZH	0	0.0137129	0.0454545	0.104677	0.181818	0	0.0227136	0.0454545	0.0681955	0.0909091	0	0.0182132	0.0454545	0.0864361	0.136364	0	0.0227136	0.0454545	0.0681955	0.0909091	0	0.0499276	0.0909091	0.11815	0.136364	0	0.0499276	0.0909091	0.11815	0.136364	0	0.0227136	0.0454545	0.0681955	0.0909091	0	0.0182132	0.0454545	0.0864361	0.136364	212158	2023-01-17 12:55:40	5	238	0	0	2023-01-17 12:53:38		22.959
WPRO-ZH	0	0.0370148	0.0740741	0.111133	0.148148	0	0.0185074	0.037037	0.0555667	0.0740741	0	0.0111735	0.037037	0.0852921	0.148148	0	0.0370148	0.0740741	0.111133	0.148148	0	0.0185074	0.037037	0.0555667	0.0740741	0	0.0406817	0.0740741	0.0962707	0.111111	0	0.0111735	0.037037	0.0852921	0.148148	0	0.0111735	0.037037	0.0852921	0.148148	212159	2023-01-17 12:59:13	8	228	0	0	2023-01-17 12:57:26		12.3854
WPRO-ZH	0	0.0312312	0.0625	0.0937688	0.125	0	0.0312312	0.0625	0.0937688	0.125	0	0.0312312	0.0625	0.0937688	0.125	0	0.0312312	0.0625	0.0937688	0.125	0	0.0312312	0.0625	0.0937688	0.125	0	0.0312312	0.0625	0.0937688	0.125	0	0.0312312	0.0625	0.0937688	0.125	0	0.0312312	0.0625	0.0937688	0.125	212160	2023-01-17 13:29:46	0	252	0	0	2023-01-17 13:29:44
WPRO-ZH	0	0.0312312	0.0625	0.0937688	0.125	0	0.0312312	0.0625	0.0937688	0.125	0	0.0312312	0.0625	0.0937688	0.125	0	0.0312312	0.0625	0.0937688	0.125	0	0.0312312	0.0625	0.0937688	0.125	0	0.0312312	0.0625	0.0937688	0.125	0	0.0312312	0.0625	0.0937688	0.125	0	0.0312312	0.0625	0.0937688	0.125	212161	2023-01-17 13:54:13	0	252	0	0	2023-01-17 13:54:09
WPRO-ZH	0	0.0312312	0.0625	0.0937688	0.125	0	0.0312312	0.0625	0.0937688	0.125	0	0.0312312	0.0625	0.0937688	0.125	0	0.0312312	0.0625	0.0937688	0.125	0	0.0312312	0.0625	0.0937688	0.125	0	0.0312312	0.0625	0.0937688	0.125	0	0.0312312	0.0625	0.0937688	0.125	0	0.0312312	0.0625	0.0937688	0.125	212162	2023-01-17 13:55:48	0	252	0	0	2023-01-17 13:55:48
WPRO-ZH	0	0.0312312	0.0625	0.0937688	0.125	0	0.0312312	0.0625	0.0937688	0.125	0	0.0312312	0.0625	0.0937688	0.125	0	0.0312312	0.0625	0.0937688	0.125	0	0.0312312	0.0625	0.0937688	0.125	0	0.0312312	0.0625	0.0937688	0.125	0	0.0312312	0.0625	0.0937688	0.125	0	0.0312312	0.0625	0.0937688	0.125	212163	2023-01-17 13:56:05	0	252	0	0	2023-01-17 13:55:49
WPRO-ZH	0	0.0556275	0.1	0.127099	0.142857	0	0.00861953	0.0285714	0.0657968	0.114286	0	0.0357594	0.0857143	0.157261	0.242857	0	0.0556275	0.1	0.127099	0.142857	0	0.0142771	0.0285714	0.0428657	0.0571429	0	0.0285542	0.0571429	0.0857315	0.114286	0	0.0556275	0.1	0.127099	0.142857	0	0.00572416	0.0142857	0.0271656	0.0428571	212184	2023-01-18 03:33:06	27	0	2	1	2023-01-18 03:23:20		19.6399
AFRO-EN	0	0.0104029	0.0344828	0.0794099	0.137931	0	0.017231	0.0344828	0.0517345	0.0689655	0	0.0138169	0.0344828	0.0655722	0.103448	0	0.0585211	0.103448	0.127528	0.137931	0	0.0757522	0.137931	0.179263	0.206897	0	0.0104029	0.0344828	0.0794099	0.137931	0	0.0378761	0.0689655	0.0896313	0.103448	0	0.0138169	0.0344828	0.0655722	0.103448	212185	2023-01-19 12:51:43	11	213	0	0	2023-01-18 07:28:57		57.49
WPRO-ZH	0	0.0170352	0.0340909	0.0511466	0.0681818	0	0.00460627	0.0227273	0.0786339	0.170455	0	0.0228195	0.0681818	0.147895	0.25	0	0.0578561	0.102273	0.126079	0.136364	0	0.0374457	0.0681818	0.0886128	0.102273	0	0.0102847	0.0340909	0.0785075	0.136364	0	0.00455331	0.0113636	0.021609	0.0340909	0	0.0374457	0.0681818	0.0886128	0.102273	212191	2023-01-18 15:03:47	27	0	2	2	2023-01-18 14:52:51	2023-01-18 15:05:35	22.1587
WPRO-ZH	0	0.0312312	0.0625	0.0937688	0.125	0	0.0312312	0.0625	0.0937688	0.125	0	0.0312312	0.0625	0.0937688	0.125	0	0.0312312	0.0625	0.0937688	0.125	0	0.0312312	0.0625	0.0937688	0.125	0	0.0312312	0.0625	0.0937688	0.125	0	0.0312312	0.0625	0.0937688	0.125	0	0.0312312	0.0625	0.0937688	0.125	212198	2023-01-18 17:20:41	0	252	0	0	2023-01-18 17:20:38
AMRO-EN	0	0.0154818	0.0359712	0.0640722	0.0971223	0	0.025877	0.0503597	0.0726677	0.0935252	0	0.0678642	0.118705	0.143449	0.151079	0	0.0872636	0.154676	0.191643	0.208633	0	0.0029162	0.0143885	0.0454332	0.0935252	0	0.0456157	0.0827338	0.106804	0.122302	0	0.0180251	0.0467626	0.0918104	0.147482	0	0.00218715	0.0107914	0.038968	0.0863309	212202	2023-01-18 23:02:29	56	0	2	0	2023-01-18 22:54:23	2023-01-18 23:04:25	8.0403
WPRO-ZH	0	0.019988	0.04	0.060012	0.08	0	0.0160277	0.04	0.0760638	0.12	0	0.019988	0.04	0.060012	0.08	0	0.019988	0.04	0.060012	0.08	0	0.0160277	0.04	0.0760638	0.12	0	0.0678845	0.12	0.147933	0.16	0	0.0599639	0.12	0.180036	0.24	0	0.0160277	0.04	0.0760638	0.12	212210	2023-01-19 01:25:38	8	230	0	0	2023-01-19 01:22:13		24.7059
WPRO-ZH	0	0.0312312	0.0625	0.0937688	0.125	0	0.0312312	0.0625	0.0937688	0.125	0	0.0312312	0.0625	0.0937688	0.125	0	0.0312312	0.0625	0.0937688	0.125	0	0.0312312	0.0625	0.0937688	0.125	0	0.0312312	0.0625	0.0937688	0.125	0	0.0312312	0.0625	0.0937688	0.125	0	0.0312312	0.0625	0.0937688	0.125	212228	2023-01-19 05:17:26	0	252	0	0	2023-01-19 05:17:01
WPRO-EN	0	0.017231	0.0344828	0.0517345	0.0689655	0	0.0929832	0.172414	0.230997	0.275862	0	0.017231	0.0344828	0.0517345	0.0689655	0	0.0138169	0.0344828	0.0655722	0.103448	0	0.017231	0.0344828	0.0517345	0.0689655	0	0.031048	0.0689655	0.117307	0.172414	0	0.017231	0.0344828	0.0517345	0.0689655	0	0.00698882	0.0344828	0.0932476	0.172414	212235	2023-01-19 07:57:02	17	0	2	0	2023-01-19 07:53:39	2023-01-19 07:58:07	9.757
AFRO-EN	0	0.0639242	0.12	0.163984	0.2	0	0.0319621	0.06	0.0819922	0.1	0	0.0598707	0.1	0.115946	0.12	0	0.00405352	0.02	0.0722207	0.16	0	0.0339423	0.06	0.0739663	0.08	0	0.00999399	0.02	0.030006	0.04	0	0.029982	0.06	0.090018	0.12	0	0.0100872	0.04	0.100141	0.18	212237	2023-01-19 09:44:22	21	169	0	0	2023-01-19 09:06:59		105.391
WPRO-ZH	0	0.0523051	0.0952381	0.123777	0.142857	0	0.0237952	0.047619	0.0714429	0.0952381	0	0.0237952	0.047619	0.0714429	0.0952381	0	0.0237952	0.047619	0.0714429	0.0952381	0	0.0190805	0.047619	0.0905521	0.142857	0	0.0237952	0.047619	0.0714429	0.0952381	0	0.0143659	0.047619	0.109661	0.190476	0	0.0523051	0.0952381	0.123777	0.142857	212239	2023-01-19 09:46:00	5	241	0	0	2023-01-19 09:43:01		34.833
AFRO-FR	0	0.0206215	0.0335196	0.0379739	0.0391061	0	0.00452907	0.0223464	0.0891372	0.206704	0	0.0101904	0.0502793	0.139342	0.26257	0	0.0257037	0.0558659	0.0927831	0.134078	0	0.0245454	0.0446927	0.0580851	0.0670391	0	0.0200944	0.0391061	0.0564291	0.0726257	0	0.0797465	0.139665	0.169186	0.178771	0	0.0117196	0.0223464	0.0312844	0.0391061	212240	2023-01-19 09:59:53	38	0	2	2	2023-01-19 09:56:07	2023-01-19 10:02:09	4.99492
SEARO-EN	0	0.0731792	0.139535	0.195346	0.244186	0	0.032506	0.0581395	0.0732282	0.0813953	0	0.0023567	0.0116279	0.0349589	0.0697674	0	0.0255985	0.0581395	0.101225	0.151163	0	0.00586464	0.0232558	0.0582217	0.104651	0	0.0464295	0.0813953	0.0987865	0.104651	0	0.00471339	0.0232558	0.0699178	0.139535	0	0.0464295	0.0813953	0.0987865	0.104651	212241	2023-01-19 10:20:00	29	0	2	1	2023-01-19 09:56:58	2023-01-19 10:25:04	43.1613
WPRO-ZH	0	0.0312312	0.0625	0.0937688	0.125	0	0.0312312	0.0625	0.0937688	0.125	0	0.0312312	0.0625	0.0937688	0.125	0	0.0312312	0.0625	0.0937688	0.125	0	0.0312312	0.0625	0.0937688	0.125	0	0.0312312	0.0625	0.0937688	0.125	0	0.0312312	0.0625	0.0937688	0.125	0	0.0312312	0.0625	0.0937688	0.125	212243	2023-01-19 14:14:05	0	252	0	0	2023-01-19 14:13:59
WPRO-ZH	0	0.0360156	0.08	0.136076	0.2	0	0.0678845	0.12	0.147933	0.16	0	0.0439362	0.08	0.103972	0.12	0	0.019988	0.04	0.060012	0.08	0	0.0160277	0.04	0.0760638	0.12	0	0.019988	0.04	0.060012	0.08	0	0.0120673	0.04	0.0921155	0.16	0	0.019988	0.04	0.060012	0.08	212244	2023-01-19 14:22:50	9	211	0	0	2023-01-19 14:19:14		22.0027
WPRO-EN	0	0.0312312	0.0625	0.0937688	0.125	0	0.0312312	0.0625	0.0937688	0.125	0	0.0312312	0.0625	0.0937688	0.125	0	0.0312312	0.0625	0.0937688	0.125	0	0.0312312	0.0625	0.0937688	0.125	0	0.0312312	0.0625	0.0937688	0.125	0	0.0312312	0.0625	0.0937688	0.125	0	0.0312312	0.0625	0.0937688	0.125	212247	2023-01-19 17:11:27	0	252	0	0	2023-01-19 17:07:41
AFRO-EN	0	0.0224201	0.0348837	0.0379741	0.0387597	0	0.0998206	0.174419	0.210352	0.22093	0	0.0112552	0.0271318	0.0500382	0.0775194	0	0.00864122	0.0426357	0.115294	0.213178	0	0.0356483	0.0736434	0.115153	0.158915	0	0.00314226	0.0155039	0.0430969	0.0813953	0	0.0966603	0.155039	0.173581	0.178295	0	0.00504295	0.0116279	0.0205562	0.0310078	212250	2023-01-19 20:26:19	59	0	2	2	2023-01-19 19:56:55	2023-01-19 20:35:27	28.2756
WPRO-ZH	0	0.00783759	0.0348837	0.0912211	0.166667	0	0.0302216	0.0620155	0.0961527	0.131783	0	0.04261	0.0852713	0.127933	0.170543	0	0.0197519	0.0387597	0.0565958	0.0736434	0	0.070037	0.124031	0.15342	0.166667	0	0.0251245	0.0387597	0.0418501	0.0426357	0	0.0309891	0.0620155	0.0930419	0.124031	0	0.047215	0.0852713	0.109268	0.124031	212263	2023-01-20 05:21:29	38	0	2	2	2023-01-20 03:29:15	2023-01-20 05:33:38	123.379
SEARO-EN	0	0.0686504	0.125	0.162457	0.1875	0	0.115352	0.1875	0.212416	0.21875	0	0.0156156	0.03125	0.0468844	0.0625	0	0.00471381	0.015625	0.0359826	0.0625	0	0.0125216	0.03125	0.0594248	0.09375	0	0.0078078	0.015625	0.0234422	0.03125	0	0.0312312	0.0625	0.0937688	0.125	0	0.115352	0.1875	0.212416	0.21875	212266	2023-01-20 09:35:42	18	0	2	0	2023-01-20 09:32:35	2023-01-20 09:36:49	8.78611
WPRO-ZH	0	0.0100561	0.0333333	0.0767629	0.133333	0	0.0133564	0.0333333	0.0633865	0.1	0	0.0166566	0.0333333	0.05001	0.0666667	0	0.0499699	0.1	0.15003	0.2	0	0.0133564	0.0333333	0.0633865	0.1	0	0.0133564	0.0333333	0.0633865	0.1	0	0.030013	0.0666667	0.113396	0.166667	0	0.0565704	0.1	0.123277	0.133333	212269	2023-01-20 12:18:31	15	175	0	0	2023-01-20 12:06:30		46.4915
WPRO-ZH	0	0.0535392	0.107143	0.160747	0.214286	0	0.0226165	0.047619	0.0762202	0.107143	0	0.0131317	0.0357143	0.0726914	0.119048	0	0.0154891	0.0357143	0.0631368	0.0952381	0	0.0653813	0.119048	0.154721	0.178571	0	0.0059488	0.0119048	0.0178607	0.0238095	0	0.0582539	0.107143	0.141637	0.166667	0	0.0154891	0.0357143	0.0631368	0.0952381	212273	2023-01-20 18:54:10	33	0	2	2	2023-01-20 18:30:52	2023-01-20 18:57:46	40.5319
EURO-EN	0	0.0420554	0.0789474	0.107884	0.131579	0	0.0263613	0.0657895	0.125105	0.197368	0	0.01315	0.0263158	0.0394816	0.0526316	0	0.0525999	0.105263	0.157926	0.210526	0	0.0289054	0.0526316	0.0684029	0.0789474	0	0.00527225	0.0131579	0.025021	0.0394737	0	0.0604163	0.105263	0.126245	0.131579	0	0.0787772	0.131579	0.152561	0.157895	212312	2023-01-23 08:25:36	27	0	2	0	2023-01-23 08:02:03	2023-01-23 08:31:07	49.7502
SEARO-EN	0	0.0405162	0.0810811	0.121646	0.162162	0	0.0378403	0.0810811	0.132492	0.189189	0	0.0270108	0.0540541	0.0810973	0.108108	0	0.0135054	0.027027	0.0405487	0.0540541	0	0.00815361	0.027027	0.0622402	0.108108	0	0.0108295	0.027027	0.0513944	0.0810811	0	0.0620492	0.108108	0.129657	0.135135	0	0.0405162	0.0810811	0.121646	0.162162	212313	2023-01-23 09:10:17	12	205	0	0	2023-01-23 08:20:32		247.618
AFRO-EN	0	0.0174314	0.0348837	0.0523361	0.0697674	0	0.120652	0.197674	0.225488	0.232558	0	0.0418244	0.0813953	0.117451	0.151163	0	0.0139776	0.0348837	0.0663347	0.104651	0	0.0383707	0.0813953	0.13145	0.186047	0	0.0255443	0.0465116	0.060449	0.0697674	0	0.0070159	0.0232558	0.0535555	0.0930233	0	0.0394678	0.0697674	0.0860074	0.0930233	212314	2023-01-23 09:14:24	26	0	2	2	2023-01-23 08:44:55	2023-01-23 09:21:21	47.3343
SEARO-EN	0	0.0312312	0.0625	0.0937688	0.125	0	0.0312312	0.0625	0.0937688	0.125	0	0.0312312	0.0625	0.0937688	0.125	0	0.0312312	0.0625	0.0937688	0.125	0	0.0312312	0.0625	0.0937688	0.125	0	0.0312312	0.0625	0.0937688	0.125	0	0.0312312	0.0625	0.0937688	0.125	0	0.0312312	0.0625	0.0937688	0.125	212320	2023-01-23 11:31:55	0	252	0	0	2023-01-23 11:31:52
SEARO-EN	0	0.0160058	0.0377907	0.0683629	0.104651	0	0.0342871	0.0697674	0.107005	0.145349	0	0.029313	0.0523256	0.0656721	0.0726744	0	0.0154844	0.0494186	0.111472	0.19186	0	0.016595	0.0406977	0.0762239	0.119186	0	0.0403989	0.0843023	0.133478	0.186047	0	0.020638	0.0436047	0.0700863	0.0988372	0	0.0162801	0.0348837	0.0570023	0.0813953	212323	2023-01-23 16:15:34	61	0	2	1	2023-01-23 13:55:27	2023-01-23 16:20:01	19.0397
AFRO-EN	0	0.0277611	0.0555556	0.08335	0.111111	0	0.0222606	0.0555556	0.105644	0.166667	0	0.0222606	0.0555556	0.105644	0.166667	0	0.0277611	0.0555556	0.08335	0.111111	0	0.0277611	0.0555556	0.08335	0.111111	0	0.0277611	0.0555556	0.08335	0.111111	0	0.0277611	0.0555556	0.08335	0.111111	0	0.0277611	0.0555556	0.08335	0.111111	212349	2023-01-23 17:40:51	2	247	0	0	2023-01-23 17:39:05		49.5305
AFRO-EN	0	0.0222606	0.0555556	0.105644	0.166667	0	0.0277611	0.0555556	0.08335	0.111111	0	0.0277611	0.0555556	0.08335	0.111111	0	0.0277611	0.0555556	0.08335	0.111111	0	0.0277611	0.0555556	0.08335	0.111111	0	0.0610226	0.111111	0.144406	0.166667	0	0.0277611	0.0555556	0.08335	0.111111	0	0.0277611	0.0555556	0.08335	0.111111	212353	2023-01-23 21:02:14	2	248	0	0	2023-01-23 21:00:37		44.162
AFRO-EN	0	0.00912175	0.025974	0.0546036	0.0909091	0	0.0272442	0.0519481	0.0727261	0.0909091	0	0.0777542	0.12987	0.15058	0.155844	0	0.0959371	0.168831	0.206393	0.220779	0	0.0687534	0.12987	0.179209	0.220779	0	0.0505705	0.0909091	0.115545	0.12987	0	0.0129792	0.025974	0.0389689	0.0519481	0	0.00520378	0.012987	0.024696	0.038961	212406	2023-01-24 06:55:25	19	0	2	1	2023-01-24 06:46:17	2023-01-24 07:00:27	24.3754
SEARO-EN	0	0.0263	0.0526316	0.0789632	0.105263	0	0.021089	0.0526316	0.100084	0.157895	0	0.0263	0.0526316	0.0789632	0.105263	0	0.0263	0.0526316	0.0789632	0.105263	0	0.0578109	0.105263	0.136806	0.157895	0	0.021089	0.0526316	0.100084	0.157895	0	0.0263	0.0526316	0.0789632	0.105263	0	0.0263	0.0526316	0.0789632	0.105263	212428	2023-01-24 16:04:01	5	241	0	0	2023-01-24 09:59:12		213.568
SEARO-EN	0	0.0312312	0.0625	0.0937688	0.125	0	0.0312312	0.0625	0.0937688	0.125	0	0.0312312	0.0625	0.0937688	0.125	0	0.0312312	0.0625	0.0937688	0.125	0	0.0312312	0.0625	0.0937688	0.125	0	0.0312312	0.0625	0.0937688	0.125	0	0.0312312	0.0625	0.0937688	0.125	0	0.0312312	0.0625	0.0937688	0.125	212429	2023-01-24 10:05:29	0	252	0	0	2023-01-24 10:05:26
SEARO-EN	0	0.0312312	0.0625	0.0937688	0.125	0	0.0312312	0.0625	0.0937688	0.125	0	0.0312312	0.0625	0.0937688	0.125	0	0.0312312	0.0625	0.0937688	0.125	0	0.0312312	0.0625	0.0937688	0.125	0	0.0312312	0.0625	0.0937688	0.125	0	0.0312312	0.0625	0.0937688	0.125	0	0.0312312	0.0625	0.0937688	0.125	212430	2023-01-24 10:07:37	0	252	0	0	2023-01-24 10:07:37
SEARO-EN	0	0.0312312	0.0625	0.0937688	0.125	0	0.0312312	0.0625	0.0937688	0.125	0	0.0312312	0.0625	0.0937688	0.125	0	0.0312312	0.0625	0.0937688	0.125	0	0.0312312	0.0625	0.0937688	0.125	0	0.0312312	0.0625	0.0937688	0.125	0	0.0312312	0.0625	0.0937688	0.125	0	0.0312312	0.0625	0.0937688	0.125	212431	2023-01-24 10:07:39	0	252	0	0	2023-01-24 10:07:38
SEARO-EN	0	0.0312312	0.0625	0.0937688	0.125	0	0.0312312	0.0625	0.0937688	0.125	0	0.0312312	0.0625	0.0937688	0.125	0	0.0312312	0.0625	0.0937688	0.125	0	0.0312312	0.0625	0.0937688	0.125	0	0.0312312	0.0625	0.0937688	0.125	0	0.0312312	0.0625	0.0937688	0.125	0	0.0312312	0.0625	0.0937688	0.125	212447	2023-01-24 16:04:13	0	252	0	0	2023-01-24 16:04:12
AFRO-EN	0	0.0350256	0.0700935	0.105161	0.140187	0	0.0578481	0.102804	0.127984	0.140187	0	0.0461729	0.0794393	0.0943425	0.0981308	0	0.0158826	0.0327103	0.0509505	0.0700935	0	0.00746778	0.0140187	0.0191571	0.0233645	0	0.0895045	0.14486	0.163489	0.168224	0	0.0961123	0.172897	0.220019	0.247664	0	0.0671012	0.102804	0.110255	0.11215	212465	2023-01-24 19:46:09	46	0	2	2	2023-01-24 19:42:09	2023-01-24 19:47:10	3.70617
AMRO-EN	0	0.0275535	0.0517241	0.0706829	0.0862069	0	0.042224	0.0862069	0.132796	0.181034	0	0.0482388	0.0948276	0.13881	0.181034	0	0.0482388	0.0948276	0.13881	0.181034	0	0.0223923	0.0431034	0.0612087	0.0775862	0	0.00524162	0.0258621	0.0933888	0.206897	0	0.0120697	0.0258621	0.0422603	0.0603448	0	0.00946902	0.0172414	0.0224078	0.0258621	212481	2023-01-25 08:17:17	31	0	2	1	2023-01-25 08:09:16	2023-01-25 08:19:30	14.3403
AMRO-EN	0	0.0277611	0.0555556	0.08335	0.111111	0	0.0222606	0.0555556	0.105644	0.166667	0	0.0277611	0.0555556	0.08335	0.111111	0	0.0277611	0.0555556	0.08335	0.111111	0	0.0277611	0.0555556	0.08335	0.111111	0	0.0222606	0.0555556	0.105644	0.166667	0	0.0277611	0.0555556	0.08335	0.111111	0	0.0277611	0.0555556	0.08335	0.111111	212596	2023-01-25 14:25:59	2	248	0	0	2023-01-25 14:22:47		39.613
AFRO-EN	0	0.0690241	0.116667	0.1366	0.141667	0	0.0499311	0.0916667	0.120807	0.141667	0	0.0100173	0.025	0.0475398	0.075	0	0.0383413	0.0833333	0.138402	0.2	0	0.0225098	0.05	0.0850474	0.125	0	0.0124925	0.025	0.0375075	0.05	0	0.0449419	0.0833333	0.111649	0.133333	0	0.0449419	0.0833333	0.111649	0.133333	212611	2023-01-25 15:13:54	25	0	2	1	2023-01-25 14:55:20		18.3147
SEARO-EN	0	0.0549203	0.1	0.129965	0.15	0	0.0549203	0.1	0.129965	0.15	0	0.0549203	0.1	0.129965	0.15	0	0.0549203	0.1	0.129965	0.15	0	0.024985	0.05	0.075015	0.1	0	0.024985	0.05	0.075015	0.1	0	0.024985	0.05	0.075015	0.1	0	0.024985	0.05	0.075015	0.1	212713	2023-01-26 06:18:48	6	233	0	0	2023-01-26 04:44:44		939.043
EMRO-EN	0	0.0293941	0.0588235	0.088253	0.117647	0	0.0293941	0.0588235	0.088253	0.117647	0	0.0293941	0.0588235	0.088253	0.117647	0	0.0646121	0.117647	0.1529	0.176471	0	0.0293941	0.0588235	0.088253	0.117647	0	0.0293941	0.0588235	0.088253	0.117647	0	0.0293941	0.0588235	0.088253	0.117647	0	0.0293941	0.0588235	0.088253	0.117647	212714	2023-01-26 05:40:33	2	247	0	0	2023-01-26 05:38:25		60.255
AFRO-EN	0	0.0233348	0.05	0.0817033	0.116667	0	0.00337793	0.0166667	0.0752982	0.183333	0	0.0166566	0.0333333	0.05001	0.0666667	0	0.00667819	0.0166667	0.0316932	0.05	0	0.0648988	0.116667	0.148282	0.166667	0	0.0615208	0.1	0.113289	0.116667	0	0.0499699	0.1	0.15003	0.2	0	0.024985	0.05	0.075015	0.1	212715	2023-01-26 05:49:18	30	0	2	0	2023-01-26 05:46:12	2023-01-26 05:50:15	4.6045
AFRO-EN	0	0.00376236	0.00938967	0.0178553	0.028169	0	0.0108441	0.0328639	0.0719137	0.122066	0	0.0506606	0.0985915	0.142265	0.183099	0	0.0975151	0.178404	0.233747	0.2723	0	0.04546	0.0798122	0.0971343	0.103286	0	0.0351682	0.0657277	0.0891913	0.107981	0	0.00378424	0.0140845	0.034319	0.0610329	0	0.0436007	0.0798122	0.10467	0.122066	212718	2023-01-26 07:59:13	50	0	2	2	2023-01-26 07:09:38	2023-01-26 08:14:53	57.1661
SEARO-EN	0	0.0312312	0.0625	0.0937688	0.125	0	0.0312312	0.0625	0.0937688	0.125	0	0.0312312	0.0625	0.0937688	0.125	0	0.0312312	0.0625	0.0937688	0.125	0	0.0312312	0.0625	0.0937688	0.125	0	0.0312312	0.0625	0.0937688	0.125	0	0.0312312	0.0625	0.0937688	0.125	0	0.0312312	0.0625	0.0937688	0.125	212720	2023-01-26 07:39:46	0	252	0	0	2023-01-26 07:39:43
EMRO-EN	0	0.0312312	0.0625	0.0937688	0.125	0	0.0312312	0.0625	0.0937688	0.125	0	0.0312312	0.0625	0.0937688	0.125	0	0.0312312	0.0625	0.0937688	0.125	0	0.0312312	0.0625	0.0937688	0.125	0	0.0312312	0.0625	0.0937688	0.125	0	0.0312312	0.0625	0.0937688	0.125	0	0.0312312	0.0625	0.0937688	0.125	212724	2023-01-26 08:52:15	0	252	0	0	2023-01-26 08:50:10
WPRO-EN	0	0.0277611	0.0555556	0.08335	0.111111	0	0.0277611	0.0555556	0.08335	0.111111	0	0.0277611	0.0555556	0.08335	0.111111	0	0.0222606	0.0555556	0.105644	0.166667	0	0.0277611	0.0555556	0.08335	0.111111	0	0.0610226	0.111111	0.144406	0.166667	0	0.0277611	0.0555556	0.08335	0.111111	0	0.0277611	0.0555556	0.08335	0.111111	212726	2023-01-26 09:16:08	5	235	0	0	2023-01-26 08:59:39		20.0814
AFRO-EN	0	0.0277611	0.0555556	0.08335	0.111111	0	0.0277611	0.0555556	0.08335	0.111111	0	0.0277611	0.0555556	0.08335	0.111111	0	0.0277611	0.0555556	0.08335	0.111111	0	0.0277611	0.0555556	0.08335	0.111111	0	0.0277611	0.0555556	0.08335	0.111111	0	0.0610226	0.111111	0.144406	0.166667	0	0.0222606	0.0555556	0.105644	0.166667	212728	2023-01-26 09:02:41	2	247	0	0	2023-01-26 09:01:44		27.1575
SEARO-EN	0	0.0293941	0.0588235	0.088253	0.117647	0	0.0293941	0.0588235	0.088253	0.117647	0	0.0293941	0.0588235	0.088253	0.117647	0	0.0293941	0.0588235	0.088253	0.117647	0	0.0293941	0.0588235	0.088253	0.117647	0	0.0646121	0.117647	0.1529	0.176471	0	0.0293941	0.0588235	0.088253	0.117647	0	0.0293941	0.0588235	0.088253	0.117647	212729	2023-01-26 09:07:22	2	247	0	0	2023-01-26 09:05:40		48.1335
SEARO-EN	0	0.0312312	0.0625	0.0937688	0.125	0	0.0312312	0.0625	0.0937688	0.125	0	0.0312312	0.0625	0.0937688	0.125	0	0.0312312	0.0625	0.0937688	0.125	0	0.0312312	0.0625	0.0937688	0.125	0	0.0312312	0.0625	0.0937688	0.125	0	0.0312312	0.0625	0.0937688	0.125	0	0.0312312	0.0625	0.0937688	0.125	212732	2023-01-28 02:23:30	0	252	0	0	2023-01-26 09:16:27
AFRO-EN	0	0.024985	0.05	0.075015	0.1	0	0.0200346	0.05	0.0950797	0.15	0	0.024985	0.05	0.075015	0.1	0	0.024985	0.05	0.075015	0.1	0	0.0848557	0.15	0.184916	0.2	0	0.024985	0.05	0.075015	0.1	0	0.024985	0.05	0.075015	0.1	0	0.0200346	0.05	0.0950797	0.15	212747	2023-01-26 09:40:09	6	224	0	0	2023-01-26 09:36:23		36.206
EURO-FR	0	0.0536887	0.111111	0.174131	0.240741	0	0.00375326	0.0185185	0.0948604	0.240741	0	0.00375326	0.0185185	0.0556753	0.111111	0	0.00742021	0.0185185	0.0352147	0.0555556	0	0.0277611	0.0555556	0.08335	0.111111	0	0.0166739	0.037037	0.062998	0.0925926	0	0.00925369	0.0185185	0.0277833	0.037037	0	0.0277611	0.0555556	0.08335	0.111111	212755	2023-01-26 10:55:27	27	0	2	1	2023-01-26 09:51:46	2023-01-26 10:59:06	138.192
AFRO-FR	0	0.0312312	0.0625	0.0937688	0.125	0	0.0312312	0.0625	0.0937688	0.125	0	0.0312312	0.0625	0.0937688	0.125	0	0.0312312	0.0625	0.0937688	0.125	0	0.0312312	0.0625	0.0937688	0.125	0	0.0312312	0.0625	0.0937688	0.125	0	0.0312312	0.0625	0.0937688	0.125	0	0.0312312	0.0625	0.0937688	0.125	212781	2023-01-26 10:59:24	0	252	0	0	2023-01-26 10:59:17
EMRO-EN	0	0.0277611	0.0555556	0.08335	0.111111	0	0.0277611	0.0555556	0.08335	0.111111	0	0.0222606	0.0555556	0.105644	0.166667	0	0.0277611	0.0555556	0.08335	0.111111	0	0.0277611	0.0555556	0.08335	0.111111	0	0.0610226	0.111111	0.144406	0.166667	0	0.0277611	0.0555556	0.08335	0.111111	0	0.0277611	0.0555556	0.08335	0.111111	212783	2023-01-26 11:09:11	6	228	0	0	2023-01-26 11:06:22		25.429
EMRO-EN	0	0.0171951	0.0327869	0.0459009	0.057377	0	0.0168275	0.0409836	0.0762895	0.118852	0	0.00778602	0.0163934	0.0262397	0.0368852	0	0.00699358	0.0204918	0.043901	0.0737705	0	0.0245563	0.045082	0.0594133	0.0696721	0	0.111324	0.204918	0.271257	0.319672	0	0.0369013	0.0819672	0.139422	0.204918	0	0.0168275	0.0409836	0.0762895	0.118852	212787	2023-01-26 13:35:53	51	0	2	1	2023-01-26 11:33:41	2023-01-26 13:36:59	139.342
SEARO-EN	0	0.0192192	0.0384615	0.0577039	0.0769231	0	0.0192192	0.0384615	0.0577039	0.0769231	0	0.00779523	0.0384615	0.104007	0.192308	0	0.0384384	0.0769231	0.115408	0.153846	0	0.00779523	0.0384615	0.104007	0.192308	0	0.0154112	0.0384615	0.0731382	0.115385	0	0.0192192	0.0384615	0.0577039	0.0769231	0	0.0154112	0.0384615	0.0731382	0.115385	212790	2023-01-27 03:36:28	8	219	0	0	2023-01-26 11:42:42		63.0708
AMRO-EN	0	0.0312312	0.0625	0.0937688	0.125	0	0.0312312	0.0625	0.0937688	0.125	0	0.0312312	0.0625	0.0937688	0.125	0	0.0312312	0.0625	0.0937688	0.125	0	0.0312312	0.0625	0.0937688	0.125	0	0.0312312	0.0625	0.0937688	0.125	0	0.0312312	0.0625	0.0937688	0.125	0	0.0312312	0.0625	0.0937688	0.125	212795	2023-01-26 12:23:45	0	252	0	0	2023-01-26 12:17:20
SEARO-EN	0	0.0277611	0.0555556	0.08335	0.111111	0	0.0610226	0.111111	0.144406	0.166667	0	0.0610226	0.111111	0.144406	0.166667	0	0.0277611	0.0555556	0.08335	0.111111	0	0.0277611	0.0555556	0.08335	0.111111	0	0.0277611	0.0555556	0.08335	0.111111	0	0.0277611	0.0555556	0.08335	0.111111	0	0.0277611	0.0555556	0.08335	0.111111	212801	2023-01-26 12:44:51	2	248	0	0	2023-01-26 12:43:12		46.562
SEARO-EN	0	0.0161193	0.0322581	0.0483968	0.0645161	0	0.0354325	0.0645161	0.0838487	0.0967742	0	0.0129255	0.0322581	0.0613417	0.0967742	0	0.00973173	0.0322581	0.0742867	0.129032	0	0.0290449	0.0645161	0.109739	0.16129	0	0.0740587	0.129032	0.154752	0.16129	0	0.0547456	0.0967742	0.119301	0.129032	0	0.0515518	0.0967742	0.132245	0.16129	212803	2023-01-27 05:49:46	12	219	0	0	2023-01-26 12:45:07		39.5176
AMRO-EN	0	0.0118976	0.0238095	0.0357214	0.047619	0	0.0475904	0.0952381	0.142886	0.190476	0	0.0167232	0.047619	0.100107	0.166667	0	0.00954027	0.0238095	0.045276	0.0714286	0	0.0499477	0.0952381	0.133331	0.166667	0	0.0118976	0.0238095	0.0357214	0.047619	0	0.0309781	0.0714286	0.126274	0.190476	0	0.0380501	0.0714286	0.0976097	0.119048	212813	2023-01-26 13:31:42	18	162	0	0	2023-01-26 13:22:57		28.6887
AMRO-EN	0	0.0796488	0.127907	0.143359	0.147287	0	0.00707009	0.0348837	0.109563	0.224806	0	0.083211	0.151163	0.195682	0.224806	0	0.00429351	0.0155039	0.0372591	0.0658915	0	0.0205556	0.0465116	0.0806692	0.120155	0	0.00930034	0.0193798	0.030631	0.0426357	0	0.0363977	0.0697674	0.0984505	0.124031	0	0.0220544	0.0387597	0.0472634	0.0503876	212815	2023-01-26 13:49:12	49	0	2	1	2023-01-26 13:32:45	2023-01-26 13:51:46	19.1426
SEARO-EN	0	0.0292659	0.0565657	0.080812	0.10303	0	0.00204723	0.010101	0.0425819	0.10101	0	0.0444177	0.0888889	0.13336	0.177778	0	0.0308848	0.0606061	0.0884952	0.115152	0	0.000818892	0.0040404	0.0377958	0.109091	0	0.0650664	0.0989899	0.105433	0.107071	0	0.061532	0.113131	0.149464	0.175758	0	0.0256468	0.0525253	0.0812358	0.111111	212824	2023-01-26 14:57:33	65	0	2	2	2023-01-26 14:14:44	2023-01-26 15:01:11	38.1587
AFRO-EN	0	0.0411666	0.0795181	0.113499	0.144578	0	0.0197427	0.0385542	0.055909	0.0722892	0	0.0310454	0.0578313	0.0780616	0.0939759	0	0.0221958	0.053012	0.0969395	0.149398	0	0.0551049	0.101205	0.133465	0.156627	0	0.000488375	0.00240964	0.0218125	0.0626506	0	0.0517536	0.0987952	0.138553	0.173494	0	0.0392467	0.0771084	0.112785	0.146988	212828	2023-01-26 19:12:57	62	0	2	2	2023-01-26 14:21:34	2023-01-26 19:15:34	21.3654
AFRO-FR	0	0.0627096	0.116279	0.155789	0.186047	0	0.0163343	0.0465116	0.0977786	0.162791	0	0.0263118	0.0465116	0.0573382	0.0620155	0	0.0116209	0.0232558	0.0348907	0.0465116	0	0.0162621	0.0310078	0.0434102	0.0542636	0	0.0225827	0.0697674	0.154445	0.263566	0	0.0108895	0.0310078	0.0651857	0.108527	0	0.010122	0.0310078	0.0682965	0.116279	212832	2023-01-26 15:31:03	42	0	2	0	2023-01-26 15:07:31	2023-01-26 15:33:00	31.5496
AFRO-FR	0	0.0131356	0.0337079	0.0656016	0.104869	0	0.0022598	0.00749064	0.0172501	0.0299625	0	0.0206043	0.0449438	0.0749441	0.108614	0	0.00635623	0.011236	0.0138514	0.0149813	0	0.0272965	0.0486891	0.0610246	0.0674157	0	0.0598541	0.11236	0.153543	0.187266	0	0.041261	0.101124	0.18929	0.29588	0	0.0777755	0.138577	0.173339	0.191011	212840	2023-01-26 19:50:11	54	0	2	2	2023-01-26 17:48:49	2023-01-26 19:53:22	129.566
AFRO-EN	0	0.0610926	0.102041	0.118313	0.122449	0	0.00206812	0.0102041	0.0275937	0.0510204	0	0.0458432	0.0816327	0.101999	0.112245	0	0.0642185	0.122449	0.171426	0.214286	0	0.0774473	0.142857	0.18976	0.22449	0	0.0285257	0.0510204	0.0642615	0.0714286	0	0.0447854	0.0714286	0.0795645	0.0816327	0	0.00923521	0.0306122	0.0704965	0.122449	212849	2023-01-26 19:43:44	31	92	0	0	2023-01-26 19:18:41		46.9439
AFRO-EN	0	0.0312312	0.0625	0.0937688	0.125	0	0.0312312	0.0625	0.0937688	0.125	0	0.0312312	0.0625	0.0937688	0.125	0	0.0312312	0.0625	0.0937688	0.125	0	0.0312312	0.0625	0.0937688	0.125	0	0.0312312	0.0625	0.0937688	0.125	0	0.0312312	0.0625	0.0937688	0.125	0	0.0312312	0.0625	0.0937688	0.125	212851	2023-01-26 19:44:12	0	252	0	0	2023-01-26 19:44:08
AMRO-ES	0	0.0602406	0.114504	0.159537	0.198473	0	0.00539722	0.0229008	0.0588645	0.10687	0	0.0183167	0.0381679	0.0603267	0.0839695	0	0.00154714	0.00763359	0.0252576	0.0534351	0	0.00611743	0.0152672	0.029032	0.0458015	0	0.0899652	0.167939	0.227452	0.274809	0	0.00385007	0.0152672	0.0382219	0.0687023	0	0.0206552	0.0534351	0.104675	0.167939	212853	2023-01-26 20:20:14	38	0	2	1	2023-01-26 19:56:24	2023-01-26 20:21:59	34.9375
WPRO-EN	0	0.0312312	0.0625	0.0937688	0.125	0	0.0312312	0.0625	0.0937688	0.125	0	0.0312312	0.0625	0.0937688	0.125	0	0.0312312	0.0625	0.0937688	0.125	0	0.0312312	0.0625	0.0937688	0.125	0	0.0312312	0.0625	0.0937688	0.125	0	0.0312312	0.0625	0.0937688	0.125	0	0.0312312	0.0625	0.0937688	0.125	212856	2023-01-26 20:42:05	0	252	0	0	2023-01-26 20:42:05
AMRO-EN	0	0.00721794	0.0163934	0.0285422	0.042623	0	0.12311	0.22623	0.298625	0.35082	0	0.0465538	0.0983607	0.158096	0.222951	0	0.045179	0.0819672	0.105871	0.121311	0	0.0150851	0.0327869	0.0544531	0.0786885	0	0.00981487	0.0163934	0.0190076	0.0196721	0	0.0559677	0.0983607	0.119941	0.127869	0	0.00557958	0.0131148	0.0236232	0.0360656	212867	2023-01-26 22:40:17	63	0	2	2	2023-01-26 22:27:41	2023-01-26 22:45:21	11.1319
AFRO-EN	0	0.0335697	0.0920502	0.188474	0.309623	0	0.00169603	0.0083682	0.0365418	0.0878661	0	0.0167263	0.0334728	0.0502193	0.0669456	0	0.000848016	0.0041841	0.0113146	0.0209205	0	0.0476545	0.0920502	0.131387	0.167364	0	0.00254405	0.0125523	0.0364733	0.0711297	0	0.011302	0.0251046	0.0427016	0.0627615	0	0.00848016	0.041841	0.11441	0.213389	212879	2023-01-27 00:43:54	55	0	2	2	2023-01-27 00:31:44	2023-01-27 00:45:37	11.149
SEARO-EN	0	0.0312312	0.0625	0.0937688	0.125	0	0.0312312	0.0625	0.0937688	0.125	0	0.0312312	0.0625	0.0937688	0.125	0	0.0312312	0.0625	0.0937688	0.125	0	0.0312312	0.0625	0.0937688	0.125	0	0.0312312	0.0625	0.0937688	0.125	0	0.0312312	0.0625	0.0937688	0.125	0	0.0312312	0.0625	0.0937688	0.125	212882	2023-01-27 03:41:08	0	252	0	0	2023-01-27 03:41:07
SEARO-EN	0	0.0312312	0.0625	0.0937688	0.125	0	0.0312312	0.0625	0.0937688	0.125	0	0.0312312	0.0625	0.0937688	0.125	0	0.0312312	0.0625	0.0937688	0.125	0	0.0312312	0.0625	0.0937688	0.125	0	0.0312312	0.0625	0.0937688	0.125	0	0.0312312	0.0625	0.0937688	0.125	0	0.0312312	0.0625	0.0937688	0.125	212883	2023-01-27 03:47:43	0	252	0	0	2023-01-27 03:47:42
SEARO-EN	0	0.0312312	0.0625	0.0937688	0.125	0	0.0312312	0.0625	0.0937688	0.125	0	0.0312312	0.0625	0.0937688	0.125	0	0.0312312	0.0625	0.0937688	0.125	0	0.0312312	0.0625	0.0937688	0.125	0	0.0312312	0.0625	0.0937688	0.125	0	0.0312312	0.0625	0.0937688	0.125	0	0.0312312	0.0625	0.0937688	0.125	212884	2023-01-27 03:53:02	0	252	0	0	2023-01-27 03:53:02
SEARO-EN	0	0.0312312	0.0625	0.0937688	0.125	0	0.0312312	0.0625	0.0937688	0.125	0	0.0312312	0.0625	0.0937688	0.125	0	0.0312312	0.0625	0.0937688	0.125	0	0.0312312	0.0625	0.0937688	0.125	0	0.0312312	0.0625	0.0937688	0.125	0	0.0312312	0.0625	0.0937688	0.125	0	0.0312312	0.0625	0.0937688	0.125	212886	2023-01-27 04:32:48	1	249	0	0	2023-01-27 04:32:33		6.407
WPRO-EN	0	0.0351207	0.0853081	0.158418	0.246445	0	0.0141874	0.0236967	0.0274755	0.028436	0	0.0142315	0.0331754	0.0592823	0.0900474	0	0.0416457	0.0758294	0.098552	0.113744	0	0.0251122	0.0521327	0.0820185	0.113744	0	0.0468515	0.0853081	0.110871	0.127962	0	0.0634071	0.113744	0.144024	0.161137	0	0.0114162	0.0331754	0.0706935	0.118483	212887	2023-01-27 05:38:05	40	0	2	1	2023-01-27 04:36:50	2023-01-27 05:46:03	88.9116
AFRO-EN	0	0.027318	0.0512821	0.0700788	0.0854701	0	0.0286272	0.0598291	0.0949064	0.132479	0	0.0133355	0.0470085	0.111685	0.196581	0	0.00346454	0.017094	0.0668944	0.153846	0	0.00433068	0.0213675	0.0642407	0.128205	0	0.0559054	0.102564	0.135013	0.15812	0	0.014102	0.0299145	0.0483106	0.0683761	0	0.0383787	0.0641026	0.0743247	0.0769231	212888	2023-01-27 06:20:15	63	0	2	1	2023-01-27 06:07:13	2023-01-27 06:21:48	10.7118
EMRO-AR	0	0.0141424	0.0283019	0.0424613	0.0566038	0	0.0801404	0.160377	0.240614	0.320755	0	0.0433613	0.0849057	0.123598	0.160377	0	0.0696902	0.122642	0.149927	0.160377	0	0.0216587	0.0377358	0.0452578	0.0471698	0	0.0132084	0.0283019	0.0462471	0.0660377	0	0.0141864	0.0377358	0.075544	0.122642	0	0.0197906	0.0377358	0.0528293	0.0660377	212889	2023-01-27 06:24:40	28	0	2	2	2023-01-27 06:12:08	2023-01-27 06:25:55	22.6195
AFRO-EN	0	0.0245933	0.0502645	0.0775352	0.10582	0	0.0275361	0.0634921	0.112243	0.169312	0	0.077111	0.134921	0.163142	0.171958	0	0.0319889	0.0634921	0.0941956	0.124339	0	0.0340966	0.0661376	0.0949798	0.121693	0	0.00214472	0.010582	0.0318144	0.0634921	0	0.0583663	0.103175	0.127191	0.137566	0	0.0153643	0.037037	0.0683062	0.10582	212891	2023-01-27 07:12:52	47	0	2	1	2023-01-27 06:46:11	2023-01-27 07:14:50	32.065
SEARO-EN	0	0.0200346	0.05	0.0950797	0.15	0	0.024985	0.05	0.075015	0.1	0	0.024985	0.05	0.075015	0.1	0	0.0499699	0.1	0.15003	0.2	0	0.024985	0.05	0.075015	0.1	0	0.024985	0.05	0.075015	0.1	0	0.0549203	0.1	0.129965	0.15	0	0.024985	0.05	0.075015	0.1	212892	2023-01-27 07:17:27	4	244	0	0	2023-01-27 07:07:54		141.13
SEARO-EN	0	0.0217261	0.0434783	0.0652305	0.0869565	0	0.0131167	0.0434783	0.100125	0.173913	0	0.0217261	0.0434783	0.0652305	0.0869565	0	0.0174214	0.0434783	0.082678	0.130435	0	0.0737875	0.130435	0.160796	0.173913	0	0.0174214	0.0434783	0.082678	0.130435	0	0.0174214	0.0434783	0.082678	0.130435	0	0.0217261	0.0434783	0.0652305	0.0869565	212893	2023-01-27 07:28:44	7	232	0	0	2023-01-27 07:27:04		13.0631
AFRO-EN	0	0.0707131	0.125	0.154097	0.166667	0	0.0166955	0.0416667	0.0792331	0.125	0	0.0457669	0.0833333	0.108305	0.125	0	0.0375163	0.0833333	0.141746	0.208333	0	0.0166955	0.0416667	0.0792331	0.125	0	0.0208208	0.0416667	0.0625125	0.0833333	0	0.0208208	0.0416667	0.0625125	0.0833333	0	0.0208208	0.0416667	0.0625125	0.0833333	212895	2023-01-27 09:27:10	6	236	0	0	2023-01-27 09:23:42		33.3878
AMRO-EN	0	0.0698947	0.138728	0.205815	0.271676	0	0.0196467	0.0404624	0.0630254	0.0867052	0	0.0184752	0.0346821	0.0473943	0.0578035	0	0.0110622	0.0404624	0.0978196	0.17341	0	0.0248513	0.0520231	0.0826896	0.115607	0	0.0392665	0.0751445	0.105781	0.132948	0	0.0075207	0.017341	0.030656	0.0462428	0	0.0127522	0.0346821	0.0705905	0.115607	212906	2023-01-27 12:59:24	43	0	2	2	2023-01-27 12:49:06	2023-01-27 13:01:06	13.1437
SEARO-EN	0	0.0107744	0.0357143	0.0822459	0.142857	0	0.0286208	0.0714286	0.135828	0.214286	0	0.0178464	0.0357143	0.0535822	0.0714286	0	0.0178464	0.0357143	0.0535822	0.0714286	0	0.0178464	0.0357143	0.0535822	0.0714286	0	0.0392288	0.0714286	0.0928324	0.107143	0	0.0107744	0.0357143	0.0822459	0.142857	0	0.00723842	0.0357143	0.0965778	0.178571	212911	2023-01-27 13:44:06	22	0	2	0	2023-01-27 13:35:58	2023-01-27 13:45:20	20.4088
AFRO-FR	0	0.0116548	0.0233236	0.0349924	0.0466472	0	0.033246	0.0728863	0.122221	0.177843	0	0.00413624	0.0204082	0.0551873	0.102041	0	0.0237069	0.0699708	0.150605	0.253644	0	0.0736405	0.131195	0.164074	0.180758	0	0.0462626	0.0787172	0.0926646	0.0962099	0	0.0299758	0.0524781	0.0635236	0.0670554	0	0.0389783	0.0641399	0.0734382	0.0758017	212913	2023-01-27 14:37:57	58	0	2	2	2023-01-27 14:18:59	2023-01-27 14:39:31	18.3105
AMRO-EN	0	0.00443652	0.0147059	0.033866	0.0588235	0	0.00887305	0.0294118	0.067732	0.117647	0	0.0367426	0.0735294	0.110316	0.147059	0	0.0367426	0.0735294	0.110316	0.147059	0	0.0367426	0.0735294	0.110316	0.147059	0	0.0850646	0.132353	0.144078	0.147059	0	0.0645436	0.102941	0.114667	0.117647	0	0.0396546	0.0735294	0.0985135	0.117647	212914	2023-01-27 15:36:17	32	0	2	1	2023-01-27 15:26:41	2023-01-27 15:37:28	16.1022
AMRO-EN	0	0.0406797	0.0655738	0.0737431	0.0758197	0	0.15271	0.247951	0.280628	0.288934	0	0.0194555	0.0389344	0.0584134	0.0778689	0	0.0338675	0.0840164	0.158943	0.25	0	0.013505	0.0245902	0.0319587	0.0368852	0	0.0434127	0.0860656	0.12748	0.168033	0	0.0484275	0.0737705	0.0786721	0.079918	0	0.00777647	0.0143443	0.0190537	0.022541	212926	2023-01-27 21:39:31	62	0	2	2	2023-01-27 21:19:31	2023-01-27 21:46:01	18.3767
AFRO-PT	0	0.0360156	0.08	0.136076	0.2	0	0.019988	0.04	0.060012	0.08	0	0.019988	0.04	0.060012	0.08	0	0.019988	0.04	0.060012	0.08	0	0.0399759	0.08	0.120024	0.16	0	0.0439362	0.08	0.103972	0.12	0	0.019988	0.04	0.060012	0.08	0	0.0639242	0.12	0.163984	0.2	212928	2023-01-29 08:41:58	7	227	0	0	2023-01-27 21:36:55		224.076
EURO-EN	0	0.0293941	0.0588235	0.088253	0.117647	0	0.0646121	0.117647	0.1529	0.176471	0	0.0293941	0.0588235	0.088253	0.117647	0	0.0293941	0.0588235	0.088253	0.117647	0	0.0293941	0.0588235	0.088253	0.117647	0	0.0293941	0.0588235	0.088253	0.117647	0	0.0293941	0.0588235	0.088253	0.117647	0	0.0293941	0.0588235	0.088253	0.117647	212932	2023-01-28 01:59:46	4	236	0	0	2023-01-28 01:58:29		16.727
SEARO-EN	0	0.0178464	0.0357143	0.0535822	0.0714286	0	0.0178464	0.0357143	0.0535822	0.0714286	0	0.0819936	0.142857	0.171333	0.178571	0	0.0606112	0.107143	0.132083	0.142857	0	0.0356928	0.0714286	0.107164	0.142857	0	0.0819936	0.142857	0.171333	0.178571	0	0.0392288	0.0714286	0.0928324	0.107143	0	0.0392288	0.0714286	0.0928324	0.107143	212933	2023-01-28 04:53:59	16	0	2	2	2023-01-28 04:47:22	2023-01-28 04:59:37	20.5651
AFRO-EN	0	0.0312312	0.0625	0.0937688	0.125	0	0.0312312	0.0625	0.0937688	0.125	0	0.0312312	0.0625	0.0937688	0.125	0	0.0312312	0.0625	0.0937688	0.125	0	0.0312312	0.0625	0.0937688	0.125	0	0.0312312	0.0625	0.0937688	0.125	0	0.0312312	0.0625	0.0937688	0.125	0	0.0312312	0.0625	0.0937688	0.125	212940	2023-01-28 11:37:41	0	252	0	0	2023-01-28 11:21:22
SEARO-EN	0	0.0728728	0.145833	0.218794	0.291667	0	0.0125216	0.03125	0.0594248	0.09375	0	0.00211121	0.0104167	0.037615	0.0833333	0	0.00942761	0.03125	0.0719652	0.125	0	0.0207965	0.0364583	0.0442481	0.046875	0	0.0275973	0.0572917	0.0901349	0.125	0	0.040586	0.078125	0.110941	0.140625	0	0.046774	0.078125	0.0905832	0.09375	212947	2023-01-29 02:33:08	38	0	2	2	2023-01-29 02:10:10	2023-01-29 02:47:30	34.0989
WPRO-EN	0	0.0239324	0.0447284	0.0606957	0.0734824	0	0.00259011	0.0127796	0.064497	0.162939	0	0.00194258	0.00958466	0.0297817	0.0607029	0	0.0389482	0.0766773	0.112475	0.146965	0	0.0816625	0.146965	0.187157	0.210863	0	0.0258749	0.0543131	0.0866143	0.121406	0	0.0121392	0.0255591	0.0409105	0.057508	0	0.0660289	0.118211	0.149146	0.166134	212951	2023-01-29 05:17:48	58	0	2	1	2023-01-29 04:50:28	2023-01-29 05:27:44	26.9952
WPRO-ZH	0	0.00906941	0.014742	0.016701	0.017199	0	0.0454272	0.0909091	0.136391	0.181818	0	0.12249	0.184275	0.19407	0.19656	0	0.0530256	0.103194	0.148906	0.191646	0	0.00245552	0.004914	0.00737248	0.00982801	0	0.107697	0.194103	0.24783	0.280098	0	0.020872	0.041769	0.0626661	0.0835381	0	0.0098221	0.019656	0.0294899	0.039312	212952	2023-01-29 05:38:41	60	0	2	2	2023-01-29 05:13:32	2023-01-29 05:40:17	23.7058
WPRO-ZH	0	0.0218919	0.0410959	0.056159	0.0684932	0	0.034226	0.0684932	0.10276	0.136986	0	0.00832914	0.0410959	0.123553	0.246575	0	0.0136904	0.0273973	0.0411041	0.0547945	0	0.0765896	0.136986	0.172538	0.191781	0	0.0136904	0.0273973	0.0411041	0.0547945	0	0.00277638	0.0136986	0.0784525	0.205479	0	0.0150467	0.0273973	0.035607	0.0410959	212955	2023-01-29 05:59:45	26	0	2	0	2023-01-29 05:51:31	2023-01-29 06:00:56	17.6123
WPRO-ZH	0	0.0648988	0.116667	0.148282	0.166667	0	0.024985	0.05	0.075015	0.1	0	0.119664	0.183333	0.196622	0.2	0	0.0166566	0.0333333	0.05001	0.0666667	0	0.0665489	0.116667	0.141594	0.15	0	0.00337793	0.0166667	0.0551458	0.116667	0	0.0498923	0.0833333	0.0966221	0.1	0	0.0366135	0.0666667	0.0866436	0.1	212956	2023-01-29 08:40:56	24	144	0	0	2023-01-29 08:30:59		11.8375
EMRO-EN	0	0.0186254	0.0392157	0.0627696	0.0882353	0	0.0519021	0.0980392	0.135286	0.166667	0	0.0108601	0.0392157	0.0942435	0.166667	0	0.0205667	0.0392157	0.0549011	0.0686275	0	0.0225537	0.0490196	0.0814127	0.117647	0	0.0391464	0.0686275	0.0832906	0.0882353	0	0.0362344	0.0686275	0.0950933	0.117647	0	0.106579	0.166667	0.1823	0.186275	212958	2023-01-29 08:45:43	26	0	2	0	2023-01-29 08:42:56	2023-01-29 08:47:47	4.99227
WPRO-EN	0	0.049217	0.0909091	0.12103	0.143541	0	0.00290922	0.0143541	0.0402623	0.076555	0	0.0745249	0.133971	0.170276	0.191388	0	0.0434654	0.076555	0.0937349	0.100478	0	0.0544948	0.105263	0.150246	0.191388	0	0.00861618	0.0191388	0.032554	0.0478469	0	0.0129243	0.0287081	0.048831	0.0717703	0	0.0392242	0.0813397	0.127794	0.177033	212959	2023-01-29 09:22:06	56	0	2	1	2023-01-29 09:08:43	2023-01-29 09:23:04	13.1013
EURO-FR	0	0.0293941	0.0588235	0.088253	0.117647	0	0.0293941	0.0588235	0.088253	0.117647	0	0.0293941	0.0588235	0.088253	0.117647	0	0.0293941	0.0588235	0.088253	0.117647	0	0.0646121	0.117647	0.1529	0.176471	0	0.0293941	0.0588235	0.088253	0.117647	0	0.0293941	0.0588235	0.088253	0.117647	0	0.0293941	0.0588235	0.088253	0.117647	212961	2023-01-29 10:22:07	4	241	0	0	2023-01-29 10:18:48		48.1623
AFRO-EN	0	0.0222606	0.0555556	0.105644	0.166667	0	0.0610226	0.111111	0.144406	0.166667	0	0.0277611	0.0555556	0.08335	0.111111	0	0.0277611	0.0555556	0.08335	0.111111	0	0.0277611	0.0555556	0.08335	0.111111	0	0.0277611	0.0555556	0.08335	0.111111	0	0.0277611	0.0555556	0.08335	0.111111	0	0.0277611	0.0555556	0.08335	0.111111	212962	2023-01-29 11:20:28	2	248	0	0	2023-01-29 11:02:39		516.022
AMRO-EN	0	0.054912	0.10989	0.164868	0.21978	0	0.027456	0.0549451	0.0824341	0.10989	0	0.0082368	0.0164835	0.0247302	0.032967	0	0.0153856	0.032967	0.0538703	0.0769231	0	0.026368	0.0549451	0.0868439	0.120879	0	0.0082368	0.0164835	0.0247302	0.032967	0	0.027456	0.0549451	0.0824341	0.10989	0	0.131635	0.230769	0.280076	0.296703	212964	2023-01-29 12:50:24	34	0	2	0	2023-01-29 12:38:09	2023-01-29 12:54:26	19.6636
EURO-EN	0	0.00900481	0.025641	0.0539036	0.0897436	0	0.0679317	0.141026	0.22187	0.307692	0	0.0154112	0.0384615	0.0731382	0.115385	0	0.00513707	0.0128205	0.0243794	0.0384615	0	0.0294933	0.0641026	0.106463	0.153846	0	0.0102741	0.025641	0.0487588	0.0769231	0	0.00519682	0.025641	0.0732134	0.141026	0	0.0383787	0.0641026	0.0743247	0.0769231	212965	2023-01-29 12:50:55	29	0	2	2	2023-01-29 12:43:28	2023-01-29 12:53:22	14.1031
WPRO-EN	0	0.0222606	0.0555556	0.105644	0.166667	0	0.0277611	0.0555556	0.08335	0.111111	0	0.0277611	0.0555556	0.08335	0.111111	0	0.0277611	0.0555556	0.08335	0.111111	0	0.0277611	0.0555556	0.08335	0.111111	0	0.0277611	0.0555556	0.08335	0.111111	0	0.0610226	0.111111	0.144406	0.166667	0	0.0277611	0.0555556	0.08335	0.111111	212968	2023-01-29 13:26:07	2	248	0	0	2023-01-29 13:24:56		32.633
WPRO-EN	0	0.0345412	0.0654206	0.0906497	0.11215	0	0.0559539	0.0934579	0.108361	0.11215	0	0.00189417	0.00934579	0.0563488	0.149533	0	0.00189417	0.00934579	0.0422233	0.102804	0	0.0373171	0.0654206	0.0793985	0.0841121	0	0.00378833	0.0186916	0.0759713	0.17757	0	0.0559539	0.0934579	0.108361	0.11215	0	0.0504021	0.0934579	0.125213	0.149533	212969	2023-01-29 13:47:56	34	0	2	2	2023-01-29 13:26:20	2023-01-29 13:53:15	28.121
WPRO-EN	0	0.0549203	0.1	0.129965	0.15	0	0.0549203	0.1	0.129965	0.15	0	0.024985	0.05	0.075015	0.1	0	0.0200346	0.05	0.0950797	0.15	0	0.024985	0.05	0.075015	0.1	0	0.024985	0.05	0.075015	0.1	0	0.0549203	0.1	0.129965	0.15	0	0.024985	0.05	0.075015	0.1	212970	2023-01-29 13:35:54	4	243	0	0	2023-01-29 13:31:12		68.704
WPRO-EN	0	0.00490542	0.0162602	0.0374453	0.0650407	0	0.00247166	0.0121951	0.0636978	0.162602	0	0.0385947	0.0772358	0.115877	0.154472	0	0.000823885	0.00406504	0.0564583	0.170732	0	0.035337	0.0691057	0.100417	0.130081	0	0.0101565	0.0203252	0.0304939	0.0406504	0	0.0552096	0.101626	0.134526	0.158537	0	0.0393807	0.0731707	0.0983592	0.117886	212974	2023-01-29 15:24:08	57	0	2	2	2023-01-29 15:14:32	2023-01-29 15:26:23	9.34479
AMRO-ES	0	0.0948855	0.156863	0.180313	0.186275	0	0.00688603	0.0196078	0.0412204	0.0686275	0	0.0616545	0.107843	0.130323	0.137255	0	0.0323518	0.0686275	0.11083	0.156863	0	0.0860581	0.137255	0.152889	0.156863	0	0.00198702	0.00980392	0.0383659	0.0882353	0	0.00882736	0.0196078	0.0333519	0.0490196	0	0.0186711	0.0490196	0.0971496	0.156863	212975	2023-01-29 17:42:36	32	0	2	1	2023-01-29 17:40:03	2023-01-29 17:43:05	3.50081
EURO-EN	0	0.022932	0.0520833	0.0906811	0.135417	0	0.0136015	0.0416667	0.0917735	0.15625	0	0.0354051	0.0729167	0.113577	0.15625	0	0.0759183	0.135417	0.169725	0.1875	0	0.022932	0.0520833	0.0906811	0.135417	0	0.0052052	0.0104167	0.0156281	0.0208333	0	0.0145843	0.03125	0.0510645	0.0729167	0	0.0447356	0.0833333	0.112485	0.135417	212976	2023-01-29 18:41:23	32	0	2	2	2023-01-29 18:13:47	2023-01-29 18:46:39	46.4602
AMRO-ES	0	0.0457669	0.0833333	0.108305	0.125	0	0.0457669	0.0833333	0.108305	0.125	0	0.0457669	0.0833333	0.108305	0.125	0	0.0208208	0.0416667	0.0625125	0.0833333	0	0.00844483	0.0416667	0.112674	0.208333	0	0.0457669	0.0833333	0.108305	0.125	0	0.0208208	0.0416667	0.0625125	0.0833333	0	0.0166955	0.0416667	0.0792331	0.125	212986	2023-01-30 00:34:29	9	193	0	0	2023-01-30 00:22:36		75.867
AMRO-ES	0	0.024985	0.05	0.075015	0.1	0	0.024985	0.05	0.075015	0.1	0	0.0549203	0.1	0.129965	0.15	0	0.024985	0.05	0.075015	0.1	0	0.0499699	0.1	0.15003	0.2	0	0.024985	0.05	0.075015	0.1	0	0.024985	0.05	0.075015	0.1	0	0.0549203	0.1	0.129965	0.15	212988	2023-02-01 00:09:13	5	235	0	0	2023-01-30 00:38:04		47.2608
WPRO-EN	0	0.0244324	0.0609756	0.115951	0.182927	0	0.0237719	0.0487805	0.0756323	0.103659	0	0.00675443	0.0243902	0.0586149	0.103659	0	0.0590994	0.115854	0.168922	0.219512	0	0.0274225	0.054878	0.0823336	0.109756	0	0.0700229	0.128049	0.167643	0.195122	0	0.00304695	0.00609756	0.00914817	0.0121951	0	0.0055186	0.0182927	0.042126	0.0731707	213007	2023-01-30 06:09:13	39	0	2	2	2023-01-30 05:45:36	2023-01-30 06:11:43	34.2938
EMRO-EN	0	0.0463994	0.0866142	0.117308	0.141732	0	0.025965	0.0511811	0.0752072	0.0984252	0	0.00905701	0.019685	0.0326933	0.0472441	0	0.0145325	0.023622	0.0267611	0.0275591	0	0.0664624	0.125984	0.174795	0.216535	0	0.00478762	0.023622	0.0638783	0.11811	0	0.030271	0.0551181	0.0716345	0.0826772	0	0.0751296	0.145669	0.209068	0.267717	213008	2023-01-30 05:59:24	54	0	2	0	2023-01-30 05:49:42	2023-01-30 06:02:06	9.33787
AFRO-EN	0	0.0820795	0.144444	0.176581	0.188889	0	0.05107	0.1	0.145571	0.188889	0	0.0178085	0.0444444	0.0845153	0.133333	0	0.0111044	0.0222222	0.03334	0.0444444	0	0.00335204	0.0111111	0.0255876	0.0444444	0	0.0222089	0.0444444	0.06668	0.0888889	0	0.0565704	0.1	0.123277	0.133333	0	0.0444177	0.0888889	0.13336	0.177778	213009	2023-02-03 15:05:13	19	0	2	0	2023-01-30 06:48:34	2023-02-03 15:07:18	247.728
WPRO-ZH	0	0.00397404	0.0196078	0.0727803	0.163399	0	0.00982848	0.0261438	0.0523377	0.0849673	0	0.0248643	0.0588235	0.106613	0.163399	0	0.0078567	0.0196078	0.0372862	0.0588235	0	0.0567859	0.104575	0.138534	0.163399	0	0.0190403	0.0588235	0.130218	0.222222	0	0.00264936	0.0130719	0.0452274	0.0980392	0	0.0182714	0.0326797	0.0411609	0.0457516	213010	2023-01-30 08:34:49	33	0	2	1	2023-01-30 07:30:40	2023-01-30 08:37:01	114.804
AFRO-EN	0	0.0720266	0.131148	0.170446	0.196721	0	0.0148369	0.0491803	0.113257	0.196721	0	0.0442051	0.0819672	0.109818	0.131148	0	0.0442051	0.0819672	0.109818	0.131148	0	0.0278215	0.0491803	0.0606281	0.0655738	0	0.00332255	0.0163934	0.0492863	0.0983607	0	0.00494563	0.0163934	0.0377522	0.0655738	0	0.0343902	0.0655738	0.0918018	0.114754	213011	2023-01-30 13:37:09	30	0	2	2	2023-01-30 07:32:45	2023-01-30 13:47:17	214.076
AFRO-FR	0	0.0312312	0.0625	0.0937688	0.125	0	0.0312312	0.0625	0.0937688	0.125	0	0.0312312	0.0625	0.0937688	0.125	0	0.0312312	0.0625	0.0937688	0.125	0	0.0312312	0.0625	0.0937688	0.125	0	0.0312312	0.0625	0.0937688	0.125	0	0.0312312	0.0625	0.0937688	0.125	0	0.0312312	0.0625	0.0937688	0.125	213013	2023-01-30 09:42:53	0	252	0	0	2023-01-30 09:42:17
AFRO-FR	0	0.0312312	0.0625	0.0937688	0.125	0	0.0312312	0.0625	0.0937688	0.125	0	0.0312312	0.0625	0.0937688	0.125	0	0.0312312	0.0625	0.0937688	0.125	0	0.0312312	0.0625	0.0937688	0.125	0	0.0312312	0.0625	0.0937688	0.125	0	0.0312312	0.0625	0.0937688	0.125	0	0.0312312	0.0625	0.0937688	0.125	213027	2023-01-30 12:20:16	0	252	0	0	2023-01-30 12:16:50
AFRO-PT	0	0.0325722	0.0574018	0.0703592	0.0755287	0	0.0178169	0.0362538	0.0556039	0.0755287	0	0.0775912	0.154079	0.228739	0.302115	0	0.00183694	0.00906344	0.0372947	0.0876133	0	0.00484219	0.0120846	0.02298	0.0362538	0	0.0405182	0.0936556	0.165971	0.250755	0	0.0272021	0.060423	0.102776	0.151057	0	0.00212198	0.0060423	0.0127024	0.021148	213038	2023-01-30 19:30:55	48	0	2	0	2023-01-30 18:57:00		38.0283
EMRO-EN	0	0.0737875	0.130435	0.160796	0.173913	0	0.00871068	0.0217391	0.041339	0.0652174	0	0.0174214	0.0434783	0.082678	0.130435	0	0.0368938	0.0652174	0.0803982	0.0869565	0	0.0325891	0.0652174	0.0978457	0.130435	0	0.0781935	0.152174	0.219583	0.282609	0	0.00871068	0.0217391	0.041339	0.0652174	0	0.0238784	0.0434783	0.0565067	0.0652174	213063	2023-01-31 05:28:52	22	0	2	1	2023-01-31 05:24:29	2023-01-31 05:29:45	10.3613
WPRO-EN	0	0.0227136	0.0454545	0.0681955	0.0909091	0	0.0499276	0.0909091	0.11815	0.136364	0	0.0499276	0.0909091	0.11815	0.136364	0	0.0227136	0.0454545	0.0681955	0.0909091	0	0.0182132	0.0454545	0.0864361	0.136364	0	0.0182132	0.0454545	0.0864361	0.136364	0	0.0454272	0.0909091	0.136391	0.181818	0	0.0227136	0.0454545	0.0681955	0.0909091	213064	2023-01-31 06:49:49	6	240	0	0	2023-01-31 06:46:41		29.7525
AFRO-PT	0	0.0474947	0.1	0.160062	0.225	0	0.0350022	0.075	0.122555	0.175	0	0.024985	0.05	0.075015	0.1	0	0.00754209	0.025	0.0575722	0.1	0	0.0350022	0.075	0.122555	0.175	0	0.0274602	0.05	0.0649827	0.075	0	0.0100173	0.025	0.0475398	0.075	0	0.0100173	0.025	0.0475398	0.075	213073	2023-01-31 09:09:25	17	193	0	0	2023-01-31 09:03:28		19.6768
AFRO-EN	0	0.12467	0.195312	0.214	0.21875	0	0.00475022	0.0234375	0.0751872	0.15625	0	0.0078078	0.015625	0.0234422	0.03125	0	0.0304941	0.0703125	0.124301	0.1875	0	0.0366821	0.0703125	0.0992197	0.125	0	0.0132951	0.03125	0.0562897	0.0859375	0	0.00394031	0.015625	0.0391177	0.0703125	0	0.00942761	0.03125	0.0719652	0.125	213075	2023-01-31 13:11:34	36	0	2	1	2023-01-31 09:52:48	2023-01-31 13:20:25	28.6071
AFRO-FR	0	0.0293941	0.0588235	0.088253	0.117647	0	0.0235701	0.0588235	0.111858	0.176471	0	0.0293941	0.0588235	0.088253	0.117647	0	0.0293941	0.0588235	0.088253	0.117647	0	0.0293941	0.0588235	0.088253	0.117647	0	0.0293941	0.0588235	0.088253	0.117647	0	0.0293941	0.0588235	0.088253	0.117647	0	0.0293941	0.0588235	0.088253	0.117647	213087	2023-01-31 11:21:34	2	247	0	0	2023-01-31 11:19:11		66.776
WPRO-EN	0	0.0312312	0.0625	0.0937688	0.125	0	0.0312312	0.0625	0.0937688	0.125	0	0.0312312	0.0625	0.0937688	0.125	0	0.0312312	0.0625	0.0937688	0.125	0	0.0312312	0.0625	0.0937688	0.125	0	0.0312312	0.0625	0.0937688	0.125	0	0.0312312	0.0625	0.0937688	0.125	0	0.0312312	0.0625	0.0937688	0.125	213088	2023-01-31 12:06:01	0	252	0	0	2023-01-31 12:05:57
AFRO-EN	0	0.0312312	0.0625	0.0937688	0.125	0	0.0312312	0.0625	0.0937688	0.125	0	0.0312312	0.0625	0.0937688	0.125	0	0.0312312	0.0625	0.0937688	0.125	0	0.0312312	0.0625	0.0937688	0.125	0	0.0312312	0.0625	0.0937688	0.125	0	0.0312312	0.0625	0.0937688	0.125	0	0.0312312	0.0625	0.0937688	0.125	213094	2023-01-31 13:11:08	0	252	0	0	2023-01-31 13:11:04
EMRO-EN	0	0.0385851	0.0962963	0.183116	0.288889	0	0.0111389	0.0296296	0.0593161	0.0962963	0	0.0332788	0.0592593	0.074044	0.0814815	0	0.0451166	0.0814815	0.104411	0.118519	0	0.00223469	0.00740741	0.0170584	0.0296296	0	0.0429164	0.0814815	0.113329	0.140741	0	0.0251424	0.0444444	0.0547899	0.0592593	0	0.0488526	0.0962963	0.141501	0.185185	213160	2023-01-31 19:11:33	45	0	2	2	2023-01-31 18:32:53	2023-01-31 19:14:12	49.2644
AMRO-ES	0	0.00467713	0.0230769	0.0926327	0.215385	0	0.00232064	0.00769231	0.0177145	0.0307692	0	0.0089197	0.0346154	0.0858891	0.153846	0	0.0246579	0.0615385	0.117021	0.184615	0	0.0618464	0.115385	0.156134	0.188462	0	0.0211232	0.0384615	0.0499867	0.0576923	0	0.00116032	0.00384615	0.00885726	0.0153846	0	0.0384384	0.0769231	0.115408	0.153846	213172	2023-01-31 20:57:44	48	0	2	2	2023-01-31 20:47:10	2023-01-31 21:00:40	12.193
EMRO-EN	0	0.0235408	0.044586	0.0617804	0.0764331	0	0.0159437	0.0382166	0.0701164	0.10828	0	0.0953355	0.159236	0.184628	0.191083	0	0.102933	0.165605	0.185919	0.191083	0	0.0400558	0.0700637	0.0846686	0.089172	0	0.0527573	0.089172	0.104407	0.10828	0	0.0458204	0.089172	0.128673	0.165605	0	0.0197274	0.0382166	0.0547803	0.0700637	213179	2023-01-31 22:07:01	33	0	2	0	2023-01-31 21:46:50	2023-01-31 22:18:05	33.8162
EURO-EN	0	0.0856369	0.147929	0.176236	0.183432	0	0.0100697	0.0236686	0.0426336	0.0650888	0	0.0112689	0.0295858	0.0586347	0.0946746	0	0.0207252	0.0473373	0.0828927	0.12426	0	0.0230961	0.0532544	0.0941448	0.142012	0	0.00239853	0.0118343	0.0391568	0.0828402	0	0.0194983	0.035503	0.0461416	0.0532544	0	0.10692	0.189349	0.234216	0.254438	213182	2023-01-31 23:50:27	49	0	2	2	2023-01-31 23:22:02	2023-01-31 23:58:34	33.369
SEARO-EN	0	0.0578109	0.105263	0.136806	0.157895	0	0.0263	0.0526316	0.0789632	0.105263	0	0.0263	0.0526316	0.0789632	0.105263	0	0.0263	0.0526316	0.0789632	0.105263	0	0.0578109	0.105263	0.136806	0.157895	0	0.0263	0.0526316	0.0789632	0.105263	0	0.0578109	0.105263	0.136806	0.157895	0	0.0263	0.0526316	0.0789632	0.105263	213204	2023-02-01 09:36:10	3	246	0	0	2023-02-01 09:04:49		624.655
SEARO-EN	0	0.0957396	0.144279	0.152212	0.154229	0	0.0314033	0.079602	0.153367	0.243781	0	0.090414	0.164179	0.212378	0.243781	0	0.0432483	0.0845771	0.122898	0.159204	0	0.02533	0.0447761	0.0551987	0.0597015	0	0.0109294	0.0199005	0.0258638	0.0298507	0	0.042663	0.0646766	0.0686434	0.0696517	0	0.00994426	0.0199005	0.0298567	0.039801	213206	2023-02-01 09:49:58	42	0	2	1	2023-02-01 09:36:45	2023-02-01 09:52:49	17.646
WPRO-EN	0	0.0312312	0.0625	0.0937688	0.125	0	0.0312312	0.0625	0.0937688	0.125	0	0.0312312	0.0625	0.0937688	0.125	0	0.0312312	0.0625	0.0937688	0.125	0	0.0312312	0.0625	0.0937688	0.125	0	0.0312312	0.0625	0.0937688	0.125	0	0.0312312	0.0625	0.0937688	0.125	0	0.0312312	0.0625	0.0937688	0.125	213326	2023-02-02 04:42:17	0	252	0	0	2023-02-02 04:42:16
WPRO-EN	0	0.0312312	0.0625	0.0937688	0.125	0	0.0312312	0.0625	0.0937688	0.125	0	0.0312312	0.0625	0.0937688	0.125	0	0.0312312	0.0625	0.0937688	0.125	0	0.0312312	0.0625	0.0937688	0.125	0	0.0312312	0.0625	0.0937688	0.125	0	0.0312312	0.0625	0.0937688	0.125	0	0.0312312	0.0625	0.0937688	0.125	213431	2023-02-03 03:56:32	0	252	0	0	2023-02-03 03:56:28
EURO-RU	0	0.0206986	0.045977	0.0782045	0.114943	0	0.067786	0.137931	0.211551	0.287356	0	0.0138169	0.0344828	0.0655722	0.103448	0	0.0252507	0.045977	0.0597542	0.0689655	0	0.0252507	0.045977	0.0597542	0.0689655	0	0.0688169	0.114943	0.133272	0.137931	0	0.00465921	0.0229885	0.0725887	0.149425	0	0.0092113	0.0229885	0.0437148	0.0689655	213444	2023-02-03 13:47:46	30	0	2	2	2023-02-03 13:40:16	2023-02-03 13:49:03	13.1255
SEARO-EN	0	0.0631009	0.112554	0.14107	0.155844	0	0.0367341	0.0649351	0.0800501	0.0865801	0	0.0678559	0.121212	0.152322	0.168831	0	0.0156114	0.038961	0.0740881	0.116883	0	0.0281014	0.0519481	0.0692517	0.0822511	0	0.0406318	0.0735931	0.094777	0.108225	0	0.0388973	0.0692641	0.0865449	0.0952381	0	0.0691619	0.125541	0.162291	0.186147	213523	2023-02-06 08:37:06	55	0	2	1	2023-02-06 08:17:11	2023-02-06 08:41:17	20.591
AFRO-EN	0	0.0222606	0.0555556	0.105644	0.166667	0	0.0277611	0.0555556	0.08335	0.111111	0	0.0277611	0.0555556	0.08335	0.111111	0	0.0222606	0.0555556	0.105644	0.166667	0	0.0277611	0.0555556	0.08335	0.111111	0	0.0277611	0.0555556	0.08335	0.111111	0	0.0277611	0.0555556	0.08335	0.111111	0	0.0277611	0.0555556	0.08335	0.111111	213527	2023-02-06 09:12:30	2	247	0	0	2023-02-06 09:11:22		24.444
AFRO-EN	0	0.033557	0.0723684	0.119135	0.171053	0	0.0151654	0.0394737	0.077703	0.125	0	0.00657499	0.0131579	0.0197408	0.0263158	0	0.127936	0.197368	0.213105	0.217105	0	0.054554	0.105263	0.150006	0.190789	0	0.0288748	0.0460526	0.0512982	0.0526316	0	0.013832	0.0328947	0.0599123	0.0921053	0	0.0335263	0.0657895	0.0960639	0.125	213529	2023-02-06 09:48:12	54	0	2	1	2023-02-06 09:18:19	2023-02-06 09:51:57	22.982
EURO-EN	0	0.0349574	0.0653846	0.088836	0.107692	0	0.0576576	0.115385	0.173112	0.230769	0	0.0107699	0.0230769	0.0377092	0.0538462	0	0.0120736	0.0576923	0.154467	0.284615	0	0.0318931	0.0615385	0.0876959	0.111538	0	0.00192192	0.00384615	0.00577039	0.00769231	0	0.00888385	0.0269231	0.0589139	0.1	0	0.0380218	0.0692308	0.0899761	0.103846	213532	2023-02-06 10:20:24	54	0	2	2	2023-02-06 10:04:48	2023-02-06 10:21:42	16.0151
AFRO-FR	0	0.0312312	0.0625	0.0937688	0.125	0	0.0312312	0.0625	0.0937688	0.125	0	0.0312312	0.0625	0.0937688	0.125	0	0.0312312	0.0625	0.0937688	0.125	0	0.0312312	0.0625	0.0937688	0.125	0	0.0312312	0.0625	0.0937688	0.125	0	0.0312312	0.0625	0.0937688	0.125	0	0.0312312	0.0625	0.0937688	0.125	213543	2023-02-06 14:47:45	1	247	0	0	2023-02-06 14:46:38		60.466
AFRO-EN	0	0.0312312	0.0625	0.0937688	0.125	0	0.0312312	0.0625	0.0937688	0.125	0	0.0312312	0.0625	0.0937688	0.125	0	0.0312312	0.0625	0.0937688	0.125	0	0.0312312	0.0625	0.0937688	0.125	0	0.0312312	0.0625	0.0937688	0.125	0	0.0312312	0.0625	0.0937688	0.125	0	0.0312312	0.0625	0.0937688	0.125	213547	2023-02-09 09:35:14	0	252	0	0	2023-02-06 15:36:36
AFRO-FR	0	0.0523051	0.0952381	0.123777	0.142857	0	0.0237952	0.047619	0.0714429	0.0952381	0	0.0190805	0.047619	0.0905521	0.142857	0	0.0237952	0.047619	0.0714429	0.0952381	0	0.0190805	0.047619	0.0905521	0.142857	0	0.0237952	0.047619	0.0714429	0.0952381	0	0.0190805	0.047619	0.0905521	0.142857	0	0.0523051	0.0952381	0.123777	0.142857	213568	2023-02-06 23:35:37	6	226	0	0	2023-02-06 23:24:33		98.4825
EMRO-EN	0	0.119889	0.239923	0.359957	0.479846	0	0.0189744	0.0345489	0.0449017	0.0518234	0	0.00287735	0.00575816	0.00863897	0.0115163	0	0.00310316	0.0134357	0.0347921	0.0633397	0	0.0339402	0.0652591	0.0925167	0.117083	0	0.000959116	0.00191939	0.00287966	0.00383877	0	0.00729285	0.0153551	0.0245777	0.0345489	0	0.0594652	0.119002	0.178539	0.238004	213595	2023-02-07 11:29:56	55	0	2	2	2023-02-07 10:41:10	2023-02-07 11:43:48	51.7894
AFRO-EN	0	0.00321708	0.015873	0.0501208	0.103175	0	0.00753884	0.015873	0.0254067	0.0357143	0	0.127901	0.214286	0.24909	0.257937	0	0.0649699	0.115079	0.142397	0.154762	0	0.0230094	0.047619	0.0746278	0.103175	0	0.0151702	0.0515873	0.120392	0.210317	0	0.0660931	0.103175	0.112667	0.115079	0	0.00634169	0.0119048	0.0162683	0.0198413	213622	2023-02-07 18:53:33	39	0	2	2	2023-02-07 18:08:43	2023-02-07 18:57:59	64.7897
AMRO-EN	0	0.0528122	0.116751	0.197569	0.28934	0	0.0507072	0.0964467	0.134514	0.167513	0	0.00153139	0.00507614	0.0116898	0.0203046	0	0.0364931	0.0659898	0.0847455	0.0964467	0	0.106369	0.177665	0.205996	0.213198	0	0.018761	0.035533	0.0492361	0.0609137	0	0.0136879	0.0253807	0.0340047	0.0406091	0	0.0349854	0.0659898	0.0908565	0.111675	213633	2023-02-07 19:54:33	47	0	2	2	2023-02-07 19:42:43	2023-02-07 19:56:13	14.1812
WPRO-EN	0	0.0312312	0.0625	0.0937688	0.125	0	0.0312312	0.0625	0.0937688	0.125	0	0.0312312	0.0625	0.0937688	0.125	0	0.0312312	0.0625	0.0937688	0.125	0	0.0312312	0.0625	0.0937688	0.125	0	0.0312312	0.0625	0.0937688	0.125	0	0.0312312	0.0625	0.0937688	0.125	0	0.0312312	0.0625	0.0937688	0.125	213651	2023-02-07 23:24:42	0	252	0	0	2023-02-07 23:24:42
WPRO-EN	0	0.0312312	0.0625	0.0937688	0.125	0	0.0312312	0.0625	0.0937688	0.125	0	0.0312312	0.0625	0.0937688	0.125	0	0.0312312	0.0625	0.0937688	0.125	0	0.0312312	0.0625	0.0937688	0.125	0	0.0312312	0.0625	0.0937688	0.125	0	0.0312312	0.0625	0.0937688	0.125	0	0.0312312	0.0625	0.0937688	0.125	213652	2023-02-07 23:26:59	0	252	0	0	2023-02-07 23:26:59
WPRO-EN	0	0.00591536	0.0196078	0.0451546	0.0784314	0	0.019596	0.0392157	0.0588353	0.0784314	0	0.0997388	0.156863	0.172497	0.176471	0	0.0176547	0.0392157	0.0667038	0.0980392	0	0.0548141	0.0980392	0.123483	0.137255	0	0.0137721	0.0392157	0.0824408	0.137255	0	0.00397404	0.0196078	0.0826589	0.196078	0	0.00397404	0.0196078	0.0530231	0.0980392	213679	2023-02-09 02:55:26	21	0	2	0	2023-02-08 09:36:14	2023-02-09 02:57:18	239.267
EURO-RU	0	0.0481019	0.0925926	0.131485	0.166667	0	0.062856	0.111111	0.136975	0.148148	0	0.00742021	0.0185185	0.0352147	0.0555556	0	0.00375326	0.0185185	0.0724689	0.166667	0	0.0812771	0.12963	0.144395	0.148148	0	0.00558673	0.0185185	0.042646	0.0740741	0	0.0812771	0.12963	0.144395	0.148148	0	0.0425152	0.0740741	0.0888393	0.0925926	213856	2023-02-10 13:36:39	25	0	2	2	2023-02-10 12:48:53	2023-02-10 14:28:18	109.29
EURO-EN	0	0.129009	0.219512	0.258406	0.268293	0	0.00856555	0.0243902	0.0512742	0.0853659	0	0.00856555	0.0243902	0.0512742	0.0853659	0	0.00977296	0.0243902	0.0463803	0.0731707	0	0.0328843	0.0609756	0.0816941	0.097561	0	0.0328843	0.0609756	0.0816941	0.097561	0	0.0475437	0.097561	0.151265	0.207317	0	0.025583	0.0487805	0.0682916	0.0853659	213921	2023-02-11 10:20:37	22	0	2	1	2023-02-11 10:15:30	2023-02-11 10:22:10	12.1275
SEARO-EN	0	0.0624624	0.125	0.187538	0.25	0	0.0208208	0.0416667	0.0625125	0.0833333	0	0.0208208	0.0416667	0.0625125	0.0833333	0	0.0166955	0.0416667	0.0792331	0.125	0	0.0166955	0.0416667	0.0792331	0.125	0	0.0208208	0.0416667	0.0625125	0.0833333	0	0.0208208	0.0416667	0.0625125	0.0833333	0	0.0416416	0.0833333	0.125025	0.166667	213924	2023-02-12 06:56:25	8	227	0	0	2023-02-12 06:51:12		36.3266
SEARO-EN	0	0.0888484	0.180556	0.276461	0.375	0	0.00422241	0.0208333	0.0794283	0.180556	0	0.00556516	0.0138889	0.026411	0.0416667	0	0.00694027	0.0138889	0.0208375	0.0277778	0	0.0277611	0.0555556	0.08335	0.111111	0	0.0152556	0.0277778	0.0361015	0.0416667	0	0.0104104	0.0208333	0.0312563	0.0416667	0	0.0208855	0.0555556	0.111218	0.180556	213925	2023-02-12 07:11:07	31	0	2	2	2023-02-12 06:56:56	2023-02-12 07:12:24	25.4426
EURO-EN	0	0.0252434	0.0580357	0.102299	0.154018	0	0.0238758	0.0491071	0.0763627	0.104911	0	0.00961741	0.0245536	0.0475867	0.0758929	0	0.0270114	0.0580357	0.0951327	0.136161	0	0.0466258	0.09375	0.141549	0.189732	0	0.011154	0.0223214	0.0334889	0.0446429	0	0.0190034	0.046875	0.0882415	0.138393	0	0.0561704	0.102679	0.134342	0.15625	213946	2023-02-13 10:18:17	60	0	2	2	2023-02-13 09:17:28	2023-02-13 10:25:04	59.566
AFRO-EN	0	0.00188244	0.00928793	0.0251162	0.0464396	0	0.061839	0.114551	0.153225	0.182663	0	0.0133105	0.0278638	0.0442888	0.0619195	0	0.0257446	0.0650155	0.124875	0.198142	0	0.00627479	0.0309598	0.0930794	0.185759	0	0.0314965	0.0495356	0.0544726	0.0557276	0	0.00501984	0.0247678	0.0772711	0.157895	0	0.0300071	0.0588235	0.0857682	0.111455	213947	2023-02-13 10:54:00	57	0	2	1	2023-02-13 10:48:28	2023-02-13 10:55:45	4.27877
EURO-EN	0	0.0293941	0.0588235	0.088253	0.117647	0	0.0293941	0.0588235	0.088253	0.117647	0	0.0235701	0.0588235	0.111858	0.176471	0	0.0293941	0.0588235	0.088253	0.117647	0	0.0293941	0.0588235	0.088253	0.117647	0	0.0293941	0.0588235	0.088253	0.117647	0	0.0293941	0.0588235	0.088253	0.117647	0	0.0293941	0.0588235	0.088253	0.117647	213949	2023-02-13 11:58:48	1	250	0	0	2023-02-13 11:06:04		3158.53
AFRO-FR	0	0.0124582	0.0232558	0.0314971	0.038055	0	0.110442	0.162791	0.167848	0.169133	0	0.0880544	0.164905	0.2245	0.272727	0	0.0631184	0.114165	0.146678	0.167019	0	0.0230029	0.0401691	0.0483882	0.05074	0	0.0612246	0.112051	0.1469	0.171247	0	0.0318929	0.0613108	0.0868942	0.109937	0	0.00675732	0.012685	0.0173345	0.0211416	214077	2023-02-14 16:15:50	61	0	2	1	2023-02-14 16:02:35		11.7147
EURO-EN	0	0.0549203	0.1	0.129965	0.15	0	0.024985	0.05	0.075015	0.1	0	0.024985	0.05	0.075015	0.1	0	0.024985	0.05	0.075015	0.1	0	0.0200346	0.05	0.0950797	0.15	0	0.024985	0.05	0.075015	0.1	0	0.0200346	0.05	0.0950797	0.15	0	0.0549203	0.1	0.129965	0.15	214206	2023-02-15 16:17:18	9	196	0	0	2023-02-15 16:06:07		72.8327
SEARO-EN	0	0.00459136	0.0226537	0.0759338	0.161812	0	0.00852681	0.0420712	0.114746	0.213592	0	0.00393545	0.0194175	0.0642476	0.135922	0	0.00421062	0.00970874	0.0171634	0.02589	0	0.0184446	0.038835	0.0621602	0.0873786	0	0.00454612	0.012945	0.0272135	0.0453074	0	0.00910732	0.0291262	0.0657757	0.113269	0	0.0146599	0.0517799	0.123139	0.216828	214220	2023-02-15 17:39:14	55	0	2	1	2023-02-15 17:24:56	2023-02-15 17:41:37	13.5927
EURO-EN	0	0.0293941	0.0588235	0.088253	0.117647	0	0.0235701	0.0588235	0.111858	0.176471	0	0.0293941	0.0588235	0.088253	0.117647	0	0.0293941	0.0588235	0.088253	0.117647	0	0.0293941	0.0588235	0.088253	0.117647	0	0.0293941	0.0588235	0.088253	0.117647	0	0.0293941	0.0588235	0.088253	0.117647	0	0.0293941	0.0588235	0.088253	0.117647	214360	2023-02-16 13:49:21	1	250	0	0	2023-02-16 13:46:36		55.647
SEARO-EN	0	0.0771415	0.136364	0.168105	0.181818	0	0.0182132	0.0454545	0.0864361	0.136364	0	0.0227136	0.0454545	0.0681955	0.0909091	0	0.0227136	0.0454545	0.0681955	0.0909091	0	0.0227136	0.0454545	0.0681955	0.0909091	0	0.0454272	0.0909091	0.136391	0.181818	0	0.0227136	0.0454545	0.0681955	0.0909091	0	0.0182132	0.0454545	0.0864361	0.136364	214592	2023-02-18 08:46:21	6	235	0	0	2023-02-18 08:43:48		23.2945
SEARO-EN	0	0.0138522	0.0307692	0.0523368	0.0769231	0	0.00311809	0.0153846	0.0416028	0.0769231	0	0.0138522	0.0307692	0.0523368	0.0769231	0	0.0200166	0.0461538	0.0815921	0.123077	0	0.0138522	0.0307692	0.0523368	0.0769231	0	0.0845645	0.169231	0.253897	0.338462	0	0.0706406	0.123077	0.14761	0.153846	0	0.0353203	0.0615385	0.073805	0.0769231	214593	2023-02-18 08:50:39	23	0	2	1	2023-02-18 08:46:37	2023-02-18 08:52:20	8.13739
AFRO-EN	0	0.0796519	0.142077	0.178072	0.196721	0	0.0632174	0.0983607	0.107075	0.10929	0	0.00110752	0.00546448	0.0692874	0.20765	0	0.0757629	0.120219	0.133289	0.136612	0	0.0294701	0.0546448	0.0732122	0.0874317	0	0.040367	0.0710383	0.086843	0.0928962	0	0.013653	0.0273224	0.0409918	0.0546448	0	0.0343902	0.0655738	0.0918018	0.114754	214670	2023-02-20 08:01:41	50	0	2	1	2023-02-20 07:43:18		20.6724
AFRO-EN	0	0.0217261	0.0434783	0.0652305	0.0869565	0	0.0737875	0.130435	0.160796	0.173913	0	0.0217261	0.0434783	0.0652305	0.0869565	0	0.0217261	0.0434783	0.0652305	0.0869565	0	0.0217261	0.0434783	0.0652305	0.0869565	0	0.0694828	0.130435	0.178244	0.217391	0	0.0217261	0.0434783	0.0652305	0.0869565	0	0.0434521	0.0869565	0.130461	0.173913	214673	2023-02-20 09:21:57	7	223	0	0	2023-02-20 08:32:14		418.751
AFRO-EN	0	0.0293941	0.0588235	0.088253	0.117647	0	0.0646121	0.117647	0.1529	0.176471	0	0.0293941	0.0588235	0.088253	0.117647	0	0.0293941	0.0588235	0.088253	0.117647	0	0.0293941	0.0588235	0.088253	0.117647	0	0.0293941	0.0588235	0.088253	0.117647	0	0.0293941	0.0588235	0.088253	0.117647	0	0.0293941	0.0588235	0.088253	0.117647	214677	2023-02-20 09:22:26	1	250	0	0	2023-02-20 09:22:13		9.409
AFRO-EN	0	0.016367	0.0317848	0.0457245	0.0586797	0	0.00855231	0.0171149	0.0256775	0.0342298	0	0.0066727	0.0293399	0.0763968	0.139364	0	0.0200209	0.0366748	0.0481552	0.0562347	0	0.021761	0.0464548	0.0755831	0.107579	0	0.0940754	0.188264	0.282453	0.376528	0	0.0123087	0.0440098	0.105274	0.185819	0	0.00049554	0.00244499	0.0154807	0.0415648	214678	2023-02-20 10:24:49	57	0	2	1	2023-02-20 09:22:52	2023-02-20 10:27:46	62.3854
WPRO-EN	0	0.0937134	0.151515	0.170844	0.175758	0	0.00368501	0.0181818	0.0491669	0.0909091	0	0.0363418	0.0727273	0.109113	0.145455	0	0.0829126	0.151515	0.198133	0.230303	0	0.0272281	0.0484848	0.0605815	0.0666667	0	0.00425682	0.0121212	0.0254817	0.0424242	0	0.00365677	0.0121212	0.0279138	0.0484848	0	0.014027	0.0484848	0.114087	0.2	214703	2023-02-20 21:44:28	41	0	2	1	2023-02-20 21:21:49	2023-02-20 21:45:43	30.7574
AMRO-EN	0	0.0591525	0.10828	0.142005	0.165605	0	0.0255514	0.0700637	0.143457	0.235669	0	0.0184662	0.0382166	0.0598923	0.0828025	0	0.0070259	0.0191083	0.0388922	0.0636943	0	0.026093	0.0509554	0.0738924	0.0955414	0	0.0235408	0.044586	0.0617804	0.0764331	0	0.0375333	0.0700637	0.0948926	0.11465	0	0.0191561	0.0509554	0.102009	0.165605	215352	2023-02-24 20:51:14	42	0	2	1	2023-02-24 20:10:43	2023-02-24 20:54:41	55.8983
EURO-EN	0	0.0732709	0.12766	0.153106	0.159574	0	0.0350555	0.0638298	0.0829567	0.0957447	0	0.0647951	0.117021	0.149953	0.170213	0	0.030892	0.0744681	0.137339	0.212766	0	0.0170011	0.0319149	0.0436129	0.0531915	0	0.0191572	0.0425532	0.0723807	0.106383	0	0.0637418	0.117021	0.154222	0.180851	0	0.00531595	0.0106383	0.0159606	0.0212766	215554	2023-02-27 10:11:59	33	47	0	0	2023-02-27 10:05:10		11.594
AMRO-EN	0	0.0453195	0.0840336	0.112587	0.134454	0	0.0101406	0.0336134	0.0774079	0.134454	0	0.00340632	0.0168067	0.0505288	0.10084	0	0.0218669	0.0504202	0.0891343	0.134454	0	0.0470618	0.10084	0.16478	0.235294	0	0.0101015	0.0252101	0.0479393	0.0756303	0	0.00170316	0.00840336	0.0252644	0.0504202	0	0.0218669	0.0504202	0.0891343	0.134454	215591	2023-02-27 18:19:30	38	0	2	1	2023-02-27 16:55:01	2023-02-27 18:22:24	131.66
AMRO-EN	0	0.078603	0.137725	0.16698	0.176647	0	0.0654345	0.110778	0.129876	0.134731	0	0.0262812	0.0419162	0.0466906	0.0479042	0	0.0194075	0.0299401	0.0323273	0.0329341	0	0.0433592	0.0808383	0.109267	0.131737	0	0.0968807	0.179641	0.24068	0.287425	0	0.0439381	0.0778443	0.0963648	0.10479	0	0.0167675	0.0359281	0.0587089	0.0838323	215597	2023-02-27 20:34:03	51	0	2	1	2023-02-27 18:15:20		20.7715
EURO-EN	0	0.0277611	0.0555556	0.08335	0.111111	0	0.0277611	0.0555556	0.08335	0.111111	0	0.0277611	0.0555556	0.08335	0.111111	0	0.0277611	0.0555556	0.08335	0.111111	0	0.0277611	0.0555556	0.08335	0.111111	0	0.0555221	0.111111	0.1667	0.222222	0	0.0277611	0.0555556	0.08335	0.111111	0	0.0277611	0.0555556	0.08335	0.111111	215644	2023-02-28 09:33:58	3	245	0	0	2023-02-28 09:29:54		77.537
EURO-RU	0	0.0751898	0.15047	0.225751	0.30094	0	0.00221641	0.00940439	0.0241732	0.0438871	0	0.0150292	0.0282132	0.0385543	0.0470219	0	0.0012707	0.00626959	0.0169541	0.031348	0	0.00786149	0.0219436	0.0455017	0.0752351	0	0.0250633	0.0501567	0.0752502	0.100313	0	0.0375949	0.0752351	0.112875	0.15047	0	0.0801558	0.15047	0.205623	0.250784	215645	2023-02-28 09:56:57	54	0	2	2	2023-02-28 09:35:43	2023-02-28 09:58:18	21.9637
EURO-EN	0	0.0378761	0.0689655	0.0896313	0.103448	0	0.0104029	0.0344828	0.0794099	0.137931	0	0.031048	0.0689655	0.117307	0.172414	0	0.0104029	0.0344828	0.0794099	0.137931	0	0.017231	0.0344828	0.0517345	0.0689655	0	0.017231	0.0344828	0.0517345	0.0689655	0	0.00698882	0.0344828	0.0932476	0.172414	0	0.034462	0.0689655	0.103469	0.137931	215722	2023-03-01 10:14:38	13	186	0	0	2023-03-01 10:11:16		10.774
EURO-EN	0	0.00675586	0.0333333	0.0901393	0.166667	0	0.0166566	0.0333333	0.05001	0.0666667	0	0.0366135	0.0666667	0.0866436	0.1	0	0.00675586	0.0333333	0.100215	0.2	0	0.0366135	0.0666667	0.0866436	0.1	0	0.0166566	0.0333333	0.05001	0.0666667	0	0.00675586	0.0333333	0.0901393	0.166667	0	0.0565704	0.1	0.123277	0.133333	215737	2023-03-01 14:36:24	11	199	0	0	2023-03-01 14:31:03		27.4691
WPRO-ZH	0	0.0678845	0.12	0.147933	0.16	0	0.0439362	0.08	0.103972	0.12	0	0.0678845	0.12	0.147933	0.16	0	0.0399759	0.08	0.120024	0.16	0	0.019988	0.04	0.060012	0.08	0	0.0160277	0.04	0.0760638	0.12	0	0.019988	0.04	0.060012	0.08	0	0.0160277	0.04	0.0760638	0.12	216649	2023-03-06 08:17:09	9	227	0	0	2023-03-06 08:14:34		10.9343
AFRO-EN	0	0.0263	0.0526316	0.0789632	0.105263	0	0.0263	0.0526316	0.0789632	0.105263	0	0.0263	0.0526316	0.0789632	0.105263	0	0.021089	0.0526316	0.100084	0.157895	0	0.021089	0.0526316	0.100084	0.157895	0	0.0263	0.0526316	0.0789632	0.105263	0	0.0578109	0.105263	0.136806	0.157895	0	0.0263	0.0526316	0.0789632	0.105263	218854	2023-03-09 15:45:11	4	243	0	0	2023-03-09 15:43:04		29.887
EURO-EN	0	0.0312312	0.0625	0.0937688	0.125	0	0.0312312	0.0625	0.0937688	0.125	0	0.0312312	0.0625	0.0937688	0.125	0	0.0312312	0.0625	0.0937688	0.125	0	0.0312312	0.0625	0.0937688	0.125	0	0.0312312	0.0625	0.0937688	0.125	0	0.0312312	0.0625	0.0937688	0.125	0	0.0312312	0.0625	0.0937688	0.125	218969	2023-03-12 15:42:21	0	252	0	0	2023-03-12 15:37:54
EURO-EN	0	0.0214403	0.0513919	0.0942893	0.14561	0	0.0329287	0.0599572	0.0779236	0.0899358	0	0.0346048	0.0556745	0.0625038	0.0642398	0	0.10241	0.184154	0.234181	0.263383	0	0.0374507	0.0749465	0.112442	0.149893	0	0.0192404	0.0342612	0.0428092	0.0471092	0	0.09273	0.154176	0.178078	0.184154	0	0.0124162	0.0256959	0.0402702	0.0556745	219292	2023-03-15 14:45:06	50	0	2	2	2023-03-15 14:13:17	2023-03-15 14:55:27	34.939
EURO-EN	0	0.0293941	0.0588235	0.088253	0.117647	0	0.0293941	0.0588235	0.088253	0.117647	0	0.0293941	0.0588235	0.088253	0.117647	0	0.0293941	0.0588235	0.088253	0.117647	0	0.0293941	0.0588235	0.088253	0.117647	0	0.0293941	0.0588235	0.088253	0.117647	0	0.0293941	0.0588235	0.088253	0.117647	0	0.0646121	0.117647	0.1529	0.176471	219510	2023-03-17 10:03:36	1	250	0	0	2023-03-17 10:02:35		33.186
EURO-EN	0	0.0312312	0.0625	0.0937688	0.125	0	0.0312312	0.0625	0.0937688	0.125	0	0.0312312	0.0625	0.0937688	0.125	0	0.0312312	0.0625	0.0937688	0.125	0	0.0312312	0.0625	0.0937688	0.125	0	0.0312312	0.0625	0.0937688	0.125	0	0.0312312	0.0625	0.0937688	0.125	0	0.0312312	0.0625	0.0937688	0.125	219526	2023-03-17 12:00:05	0	252	0	0	2023-03-17 11:51:29
EURO-EN	0	0.0312312	0.0625	0.0937688	0.125	0	0.0312312	0.0625	0.0937688	0.125	0	0.0312312	0.0625	0.0937688	0.125	0	0.0312312	0.0625	0.0937688	0.125	0	0.0312312	0.0625	0.0937688	0.125	0	0.0312312	0.0625	0.0937688	0.125	0	0.0312312	0.0625	0.0937688	0.125	0	0.0312312	0.0625	0.0937688	0.125	219543	2023-03-17 15:39:36	1	249	0	0	2023-03-17 15:25:39		830.683
EURO-EN	0	0.0426572	0.0853659	0.128074	0.170732	0	0.0354128	0.0853659	0.157437	0.243902	0	0.00247166	0.0121951	0.0366642	0.0731707	0	0.00247166	0.0121951	0.0661554	0.170732	0	0.025583	0.0487805	0.0682916	0.0853659	0	0.00549019	0.0121951	0.0207433	0.0304878	0	0.00307536	0.0121951	0.0305309	0.054878	0	0.0426572	0.0853659	0.128074	0.170732	219544	2023-03-17 16:27:48	37	0	2	2	2023-03-17 16:04:40	2023-03-17 16:44:12	35.6898
EURO-EN	0	0.0128027	0.0567686	0.148255	0.270742	0	0.015707	0.0305677	0.0441083	0.0567686	0	0.00308749	0.0131004	0.0336736	0.0611354	0	0.00177009	0.00873362	0.0354975	0.0829694	0	0.0427568	0.0829694	0.119222	0.152838	0	0.017004	0.0305677	0.0388512	0.0436681	0	0.0275025	0.0567686	0.0886747	0.122271	0	0.0889317	0.157205	0.193798	0.209607	219562	2023-03-17 18:08:06	47	0	2	2	2023-03-17 17:42:56	2023-03-17 18:15:19	30.691
EURO-EN	0	0.0312312	0.0625	0.0937688	0.125	0	0.0312312	0.0625	0.0937688	0.125	0	0.0312312	0.0625	0.0937688	0.125	0	0.0312312	0.0625	0.0937688	0.125	0	0.0312312	0.0625	0.0937688	0.125	0	0.0312312	0.0625	0.0937688	0.125	0	0.0312312	0.0625	0.0937688	0.125	0	0.0312312	0.0625	0.0937688	0.125	219620	2023-03-19 11:32:00	0	252	0	0	2023-03-19 11:31:55
EURO-EN	0	0.0312312	0.0625	0.0937688	0.125	0	0.0312312	0.0625	0.0937688	0.125	0	0.0312312	0.0625	0.0937688	0.125	0	0.0312312	0.0625	0.0937688	0.125	0	0.0312312	0.0625	0.0937688	0.125	0	0.0312312	0.0625	0.0937688	0.125	0	0.0312312	0.0625	0.0937688	0.125	0	0.0312312	0.0625	0.0937688	0.125	220168	2023-03-27 14:24:25	0	252	0	0	2023-03-27 14:14:12
AFRO-EN	0	0.0809064	0.135135	0.156684	0.162162	0	0.0405162	0.0810811	0.121646	0.162162	0	0.0243349	0.0540541	0.0919431	0.135135	0	0.0270108	0.0540541	0.0810973	0.108108	0	0.0243349	0.0540541	0.0919431	0.135135	0	0.0270108	0.0540541	0.0810973	0.108108	0	0.0108295	0.027027	0.0513944	0.0810811	0	0.0270108	0.0540541	0.0810973	0.108108	221503	2023-04-06 07:07:02	19	181	0	0	2023-04-06 06:28:34		39.4245
WPRO-EN	0	0.0217261	0.0434783	0.0652305	0.0869565	0	0.0217261	0.0434783	0.0652305	0.0869565	0	0.0434521	0.0869565	0.130461	0.173913	0	0.0477568	0.0869565	0.113013	0.130435	0	0.0477568	0.0869565	0.113013	0.130435	0	0.0477568	0.0869565	0.113013	0.130435	0	0.0131167	0.0434783	0.100125	0.173913	0	0.0217261	0.0434783	0.0652305	0.0869565	221507	2023-04-06 06:48:42	6	239	0	0	2023-04-06 06:46:03		25.3993
SEARO-EN	0	0.0239797	0.0652174	0.132741	0.217391	0	0.0802446	0.130435	0.147768	0.152174	0	0.010863	0.0217391	0.0326152	0.0434783	0	0.0325891	0.0652174	0.0978457	0.130435	0	0.0325891	0.0652174	0.0978457	0.130435	0	0.00871068	0.0217391	0.041339	0.0652174	0	0.0477568	0.0869565	0.113013	0.130435	0	0.0477568	0.0869565	0.113013	0.130435	221521	2023-04-06 07:53:39	22	0	2	0	2023-04-06 07:47:49	2023-04-06 07:56:16	13.4955
WPRO-EN	0	0.0646121	0.117647	0.1529	0.176471	0	0.0293941	0.0588235	0.088253	0.117647	0	0.0293941	0.0588235	0.088253	0.117647	0	0.0293941	0.0588235	0.088253	0.117647	0	0.0293941	0.0588235	0.088253	0.117647	0	0.0293941	0.0588235	0.088253	0.117647	0	0.0293941	0.0588235	0.088253	0.117647	0	0.0293941	0.0588235	0.088253	0.117647	221522	2023-04-06 07:58:30	1	250	0	0	2023-04-06 07:57:13		69.986
WPRO-EN	0	0.0864651	0.158537	0.20849	0.243902	0	0.0279978	0.0487805	0.058504	0.0609756	0	0.0235517	0.0447154	0.0621928	0.0772358	0	0.0134141	0.0284553	0.045954	0.0650407	0	0.0944198	0.138211	0.141453	0.142276	0	0.0446507	0.0813008	0.105663	0.121951	0	0.0838987	0.126016	0.132499	0.134146	0	0.0980799	0.146341	0.152824	0.154472	221523	2023-04-06 08:12:15	50	0	2	2	2023-04-06 08:02:53		10.3225
SEARO-EN	0	0.0470203	0.083871	0.10512	0.116129	0	0.0464116	0.0903226	0.130333	0.167742	0	0.0257909	0.0516129	0.0774349	0.103226	0	0.0155407	0.0451613	0.0962344	0.16129	0	0.0566919	0.103226	0.134158	0.154839	0	0.0296536	0.0580645	0.0845253	0.109677	0	0.0232058	0.0451613	0.0651665	0.083871	0	0.064327	0.0967742	0.101918	0.103226	221542	2023-04-06 08:36:24	39	0	2	1	2023-04-06 08:27:16	2023-04-06 08:37:35	12.682
AFRO-FR	0	0.097163	0.171756	0.211736	0.229008	0	0.00232072	0.0114504	0.0436553	0.0992366	0	0.00501932	0.0229008	0.0603961	0.110687	0	0.0133507	0.0267176	0.0400844	0.0534351	0	0.0289866	0.0572519	0.0843634	0.110687	0	0.00154714	0.00763359	0.0264114	0.0572519	0	0.00154714	0.00763359	0.042564	0.110687	0	0.0572175	0.114504	0.17179	0.229008	221550	2023-04-06 11:44:36	37	0	2	0	2023-04-06 11:00:22	2023-04-06 12:03:45	68.7174
AFRO-FR	0	0.0546606	0.0985401	0.125871	0.142336	0	0.0510642	0.10219	0.153315	0.20438	0	0.0124387	0.0328467	0.0653903	0.105839	0	0.010649	0.0364963	0.0855115	0.149635	0	0.0178759	0.0364963	0.0562201	0.0766423	0	0.0262548	0.0510949	0.0737286	0.0948905	0	0.00221908	0.0109489	0.0373304	0.080292	0	0.0186496	0.0474453	0.0916862	0.145985	221573	2023-04-06 17:03:47	54	0	2	1	2023-04-06 15:26:22	2023-04-06 17:05:06	15.5307
AMRO-EN	0	0.0174214	0.0434783	0.082678	0.130435	0	0.00293733	0.0144928	0.0654767	0.15942	0	0.00874445	0.0289855	0.0667503	0.115942	0	0.00724202	0.0144928	0.0217435	0.0289855	0	0.0145516	0.0434783	0.0943097	0.15942	0	0.0231609	0.0434783	0.0594146	0.0724638	0	0.0636082	0.101449	0.113005	0.115942	0	0.059371	0.115942	0.168132	0.217391	221575	2023-04-06 16:02:13	34	0	2	2	2023-04-06 15:41:33	2023-04-06 16:17:31	34.6954
AMRO-EN	0	0.0910135	0.142077	0.155147	0.15847	0	0.00221504	0.010929	0.0361612	0.0765027	0	0.0158426	0.0327869	0.051383	0.0710383	0	0.041449	0.0710383	0.0841091	0.0874317	0	0.0688314	0.142077	0.221929	0.306011	0	0.0142195	0.0327869	0.0579616	0.0874317	0	0.0469357	0.0874317	0.118017	0.142077	0	0.0044046	0.0163934	0.0399451	0.0710383	221578	2023-04-06 16:13:53	35	0	2	2	2023-04-06 16:09:04	2023-04-06 16:15:51	7.10637
WPRO-EN	0	0.0097983	0.0337079	0.0791284	0.138577	0	0.019457	0.0374532	0.0531851	0.0674157	0	0.00227726	0.011236	0.0349127	0.071161	0	0.00379543	0.0187266	0.0517722	0.0973783	0	0.0707125	0.134831	0.188761	0.235955	0	0.00300143	0.00749064	0.0142441	0.0224719	0	0.0108758	0.0262172	0.0483515	0.0749064	0	0.0106272	0.0524345	0.150849	0.292135	221603	2023-04-06 21:09:21	52	0	2	2	2023-04-06 20:56:32	2023-04-06 21:14:27	13.7652
WPRO-EN	0	0.0277611	0.0555556	0.08335	0.111111	0	0.0222606	0.0555556	0.105644	0.166667	0	0.0222606	0.0555556	0.105644	0.166667	0	0.0277611	0.0555556	0.08335	0.111111	0	0.0277611	0.0555556	0.08335	0.111111	0	0.0277611	0.0555556	0.08335	0.111111	0	0.0277611	0.0555556	0.08335	0.111111	0	0.0277611	0.0555556	0.08335	0.111111	221604	2023-04-06 21:02:19	2	248	0	0	2023-04-06 21:01:47		14.4
WPRO-EN	0	0.052321	0.103004	0.151093	0.197425	0	0.000869854	0.00429184	0.0116059	0.0214592	0	0.023631	0.055794	0.100931	0.154506	0	0.0256956	0.0429185	0.0497624	0.0515021	0	0.0707128	0.128755	0.167337	0.193133	0	0.0312996	0.0600858	0.08498	0.107296	0	0.00515912	0.0128755	0.024484	0.0386266	0	0.0544856	0.111588	0.172582	0.236052	221605	2023-04-06 21:20:12	56	0	2	2	2023-04-06 21:03:16	2023-04-06 21:28:57	17.2129
AMRO-ES	0	0.0185035	0.0597015	0.135489	0.233831	0	0.0119609	0.0298507	0.056764	0.0895522	0	0.00302501	0.0149254	0.0614156	0.144279	0	0.0174488	0.0447761	0.0871425	0.139303	0	0.0263384	0.0497512	0.0686524	0.0845771	0	0.0109526	0.0248756	0.0433104	0.0646766	0	0.00248607	0.00497512	0.00746418	0.00995025	0	0.0462733	0.0995025	0.163259	0.233831	221606	2023-04-06 21:44:27	53	0	2	2	2023-04-06 21:08:43	2023-04-06 21:48:28	39.2452
WPRO-EN	0	0.0408246	0.0970874	0.176829	0.271845	0	0.0155156	0.0291262	0.039802	0.0485437	0	0.00196773	0.00970874	0.0262542	0.0485437	0	0.0213283	0.038835	0.050472	0.0582524	0	0.0446243	0.0873786	0.127198	0.165049	0	0.00585793	0.0194175	0.0447162	0.0776699	0	0.0136384	0.038835	0.0816404	0.135922	0	0.00393545	0.0194175	0.0818564	0.194175	221632	2023-04-07 00:05:43	32	0	2	2	2023-04-06 23:59:19	2023-04-07 00:06:49	10.4359
AMRO-ES	0	0.024985	0.05	0.075015	0.1	0	0.0848557	0.15	0.184916	0.2	0	0.024985	0.05	0.075015	0.1	0	0.024985	0.05	0.075015	0.1	0	0.0200346	0.05	0.0950797	0.15	0	0.0200346	0.05	0.0950797	0.15	0	0.024985	0.05	0.075015	0.1	0	0.024985	0.05	0.075015	0.1	221757	2023-04-07 11:48:05	5	237	0	0	2023-04-07 11:43:26		54.2702
AFRO-EN	0	0.0646121	0.117647	0.1529	0.176471	0	0.0293941	0.0588235	0.088253	0.117647	0	0.0293941	0.0588235	0.088253	0.117647	0	0.0293941	0.0588235	0.088253	0.117647	0	0.0293941	0.0588235	0.088253	0.117647	0	0.0293941	0.0588235	0.088253	0.117647	0	0.0293941	0.0588235	0.088253	0.117647	0	0.0293941	0.0588235	0.088253	0.117647	221762	2023-04-08 05:49:14	4	241	0	0	2023-04-07 12:05:39		67.1573
AFRO-FR	0	0.0093184	0.0232558	0.0442231	0.0697674	0	0.0117293	0.0465116	0.116443	0.209302	0	0.0116209	0.0232558	0.0348907	0.0465116	0	0.0232418	0.0465116	0.0697814	0.0930233	0	0.0325602	0.0697674	0.114005	0.162791	0	0.0487862	0.0930233	0.13023	0.162791	0	0.0186368	0.0465116	0.0884462	0.139535	0	0.0533912	0.0930233	0.111566	0.116279	221770	2023-04-07 13:25:03	15	0	2	2	2023-04-07 13:21:19	2023-04-07 13:28:22	12.2023
WPRO-ZH	0	0.00948286	0.0352941	0.0859994	0.152941	0	0.00942803	0.0235294	0.0447434	0.0705882	0	0.0634473	0.117647	0.157622	0.188235	0	0.0130321	0.0470588	0.113092	0.2	0	0.0176364	0.0352941	0.0529518	0.0705882	0	0.00471402	0.0117647	0.0223717	0.0352941	0	0.0165265	0.0470588	0.098929	0.164706	0	0.0376025	0.0705882	0.0964614	0.117647	221806	2023-04-09 02:39:34	28	0	2	2	2023-04-09 02:17:21	2023-04-09 02:47:18	45.2672
AMRO-ES	0	0.0326368	0.0576923	0.0711215	0.0769231	0	0.0576128	0.105769	0.139393	0.163462	0	0.0096096	0.0192308	0.0288519	0.0384615	0	0.0470512	0.0865385	0.114399	0.134615	0	0.00779523	0.0384615	0.104007	0.192308	0	0.0154112	0.0384615	0.0731382	0.115385	0	0.0403424	0.0769231	0.107691	0.134615	0	0.0259728	0.0576923	0.0981316	0.144231	221808	2023-04-09 04:17:52	31	0	2	0	2023-04-09 04:13:36	2023-04-09 04:19:26	7.17568
AMRO-EN	0	0.0671012	0.102804	0.110255	0.11215	0	0.0615929	0.11215	0.145756	0.168224	0	0.0541469	0.102804	0.142985	0.17757	0	0.0317217	0.0560748	0.0691274	0.0747664	0	0.0149356	0.0280374	0.0383141	0.046729	0	0.0280205	0.0560748	0.084129	0.11215	0	0.0056825	0.0280374	0.0758181	0.140187	0	0.0224687	0.0560748	0.106631	0.168224	221814	2023-04-09 09:49:42	27	0	2	2	2023-04-09 09:06:59	2023-04-09 09:53:04	78.8474
AMRO-EN	0	0.00596105	0.0294118	0.0795347	0.147059	0	0.00887305	0.0294118	0.067732	0.117647	0	0.0396546	0.0735294	0.0985135	0.117647	0	0.0440226	0.0735294	0.0852548	0.0882353	0	0.00596105	0.0294118	0.0884254	0.176471	0	0.0220456	0.0441176	0.0661897	0.0882353	0	0.00298053	0.0147059	0.0619942	0.147059	0	0.0396546	0.0735294	0.0985135	0.117647	221862	2023-04-09 15:01:29	24	0	2	2	2023-04-09 14:55:31	2023-04-09 15:03:11	11.2939
AMRO-ES	0	0.0655533	0.114428	0.137736	0.144279	0	0.028894	0.0696517	0.128456	0.199005	0	0.0357205	0.0547264	0.0586932	0.0597015	0	0.0457111	0.0845771	0.112916	0.134328	0	0.00201667	0.00995025	0.0524737	0.134328	0	0.0238523	0.0447761	0.0611882	0.0746269	0	0.0471889	0.0845771	0.106926	0.119403	0	0.0352975	0.0696517	0.102502	0.134328	221884	2023-04-09 21:51:55	48	0	2	1	2023-04-09 21:43:28	2023-04-09 21:54:16	9.33035
SEARO-EN	0	0.0226216	0.0411899	0.0535327	0.0617849	0	0.00457391	0.00915332	0.0137327	0.0183066	0	0.00463789	0.0228833	0.0625723	0.116705	0	0.0244661	0.0480549	0.0702603	0.0915332	0	0.0590076	0.118993	0.180362	0.242563	0	0.0125782	0.0251716	0.037765	0.0503432	0	0.134586	0.244851	0.317763	0.366133	0	0.00139137	0.00686499	0.024098	0.0526316	221903	2023-04-10 03:12:07	51	0	2	0	2023-04-10 03:08:51	2023-04-10 03:12:46	2.9512
AMRO-ES	0	0.0336876	0.0674157	0.101144	0.134831	0	0.0135065	0.0337079	0.0640987	0.101124	0	0.0202859	0.0561798	0.115849	0.191011	0	0.0359125	0.0674157	0.0921261	0.11236	0	0.0414747	0.0674157	0.0763744	0.0786517	0	0.0527563	0.101124	0.142698	0.179775	0	0.0370249	0.0674157	0.0876171	0.101124	0	0.0448644	0.0786517	0.0954566	0.101124	221961	2023-04-10 16:22:55	39	0	2	2	2023-04-10 16:03:09	2023-04-10 16:30:39	28.0172
AMRO-EN	0	0.0312312	0.0625	0.0937688	0.125	0	0.0312312	0.0625	0.0937688	0.125	0	0.0312312	0.0625	0.0937688	0.125	0	0.0312312	0.0625	0.0937688	0.125	0	0.0312312	0.0625	0.0937688	0.125	0	0.0312312	0.0625	0.0937688	0.125	0	0.0312312	0.0625	0.0937688	0.125	0	0.0312312	0.0625	0.0937688	0.125	221977	2023-04-10 20:55:31	0	252	0	0	2023-04-10 20:55:28
AMRO-EN	0	0.0293941	0.0588235	0.088253	0.117647	0	0.0293941	0.0588235	0.088253	0.117647	0	0.0293941	0.0588235	0.088253	0.117647	0	0.0293941	0.0588235	0.088253	0.117647	0	0.0293941	0.0588235	0.088253	0.117647	0	0.0646121	0.117647	0.1529	0.176471	0	0.0293941	0.0588235	0.088253	0.117647	0	0.0293941	0.0588235	0.088253	0.117647	221978	2023-04-10 21:37:24	3	244	0	0	2023-04-10 20:56:26		817.667
AFRO-FR	0	0.0514396	0.102941	0.154443	0.205882	0	0.00344301	0.00980392	0.0206102	0.0343137	0	0.0480195	0.0980392	0.151023	0.205882	0	0.00198702	0.00980392	0.0279934	0.0539216	0	0.00734852	0.0147059	0.0220632	0.0294118	0	0.0582571	0.107843	0.144093	0.171569	0	0.0934523	0.161765	0.193032	0.20098	0	0.0176547	0.0392157	0.0667038	0.0980392	222022	2023-04-11 10:13:22	40	0	2	1	2023-04-11 09:53:23	2023-04-11 10:17:23	27.5611
SEARO-EN	0	0.00616913	0.0123457	0.0185222	0.0246914	0	0.0471068	0.0888889	0.122461	0.150617	0	0.0148059	0.0296296	0.0444534	0.0592593	0	0.0830747	0.148148	0.185605	0.204938	0	0.00794941	0.0271605	0.0635384	0.111111	0	0.0436728	0.0864198	0.127674	0.167901	0	0.00650564	0.0320988	0.0994893	0.202469	0	0.00300261	0.0148148	0.0415547	0.0790123	222026	2023-04-11 12:32:40	55	0	2	0	2023-04-11 12:24:56	2023-04-11 12:35:07	7.03262
AMRO-ES	0	0.0275608	0.0687831	0.130797	0.206349	0	0.0195797	0.042328	0.0698745	0.100529	0	0.0107236	0.0529101	0.143078	0.26455	0	0.00424012	0.010582	0.0201227	0.031746	0	0.00321708	0.015873	0.0429235	0.0793651	0	0.0174597	0.037037	0.0598132	0.0846561	0	0.0306546	0.0582011	0.0809494	0.100529	0	0.0275115	0.0582011	0.0936888	0.132275	222045	2023-04-11 16:14:34	46	0	2	2	2023-04-11 14:05:51	2023-04-11 16:16:11	20.5938
AFRO-EN	0	0.044405	0.0894085	0.135244	0.181568	0	0.00137469	0.00275103	0.00412737	0.00550206	0	0.0930638	0.185695	0.277494	0.368638	0	0.036104	0.090784	0.173738	0.275103	0	0.0159323	0.0288858	0.0372656	0.042641	0	0.00178966	0.00412655	0.00729503	0.0110041	0	0.00783316	0.0151307	0.0215966	0.0275103	0	0.021995	0.0440165	0.066038	0.088033	222051	2023-04-11 15:43:46	56	0	2	2	2023-04-11 14:30:43	2023-04-11 15:48:27	75.7949
AMRO-ES	0	0.111307	0.222749	0.33419	0.445498	0	0.00428934	0.014218	0.0327425	0.056872	0	0.00757396	0.014218	0.0194294	0.0236967	0	0.00236824	0.00473934	0.00711043	0.00947867	0	0.0184767	0.0379147	0.0587853	0.0805687	0	0.0501582	0.0900474	0.114178	0.127962	0	0.00285956	0.00947867	0.0218283	0.0379147	0	0.0379361	0.0853081	0.147006	0.218009	222055	2023-04-11 15:10:17	38	0	2	2	2023-04-11 14:58:39	2023-04-11 15:11:45	17.0883
AMRO-ES	0	0.0700444	0.126866	0.163384	0.186567	0	0.0309933	0.0708955	0.124333	0.186567	0	0.0309237	0.0559701	0.0719932	0.0820896	0	0.00225137	0.00746269	0.0171857	0.0298507	0	0.0803712	0.123134	0.13206	0.134328	0	0.0480567	0.0858209	0.107794	0.119403	0	0.0570274	0.108209	0.150367	0.186567	0	0.0186455	0.0373134	0.0559814	0.0746269	222087	2023-04-11 15:55:38	50	0	2	1	2023-04-11 15:29:08	2023-04-11 15:56:51	28.3635
AMRO-ES	0	0.0797753	0.155039	0.223272	0.286822	0	0.0279191	0.0620155	0.105485	0.155039	0	0.0255805	0.0542636	0.0876333	0.124031	0	0.00467726	0.0155039	0.0357037	0.0620155	0	0.00697977	0.0155039	0.0263713	0.0387597	0	0.0711882	0.124031	0.148754	0.155039	0	0.013192	0.0310078	0.0558533	0.0852713	0	0.0124245	0.0310078	0.0589641	0.0930233	222097	2023-04-11 20:32:51	31	16	0	0	2023-04-11 19:45:06		90.1762
AMRO-ES	0	0.00689098	0.0288714	0.0738604	0.133858	0	0.00478762	0.023622	0.0670519	0.128609	0	0.05167	0.102362	0.151468	0.199475	0	0.0104924	0.0209974	0.0315024	0.0419948	0	0.0236078	0.0472441	0.0708803	0.0944882	0	0.0377383	0.0682415	0.0876371	0.0997375	0	0.0144759	0.0393701	0.0801322	0.131234	0	0.07101	0.125984	0.156363	0.170604	222109	2023-04-11 22:13:51	61	0	2	2	2023-04-11 21:48:22	2023-04-11 22:16:09	18.0642
SEARO-EN	0	0.0222606	0.0555556	0.105644	0.166667	0	0.0277611	0.0555556	0.08335	0.111111	0	0.0277611	0.0555556	0.08335	0.111111	0	0.0277611	0.0555556	0.08335	0.111111	0	0.0277611	0.0555556	0.08335	0.111111	0	0.0277611	0.0555556	0.08335	0.111111	0	0.0277611	0.0555556	0.08335	0.111111	0	0.0610226	0.111111	0.144406	0.166667	222110	2023-04-11 21:55:38	2	248	0	0	2023-04-11 21:53:32		60.139
SEARO-EN	0	0.0217261	0.0434783	0.0652305	0.0869565	0	0.0391474	0.0869565	0.147908	0.217391	0	0.0434521	0.0869565	0.130461	0.173913	0	0.0217261	0.0434783	0.0652305	0.0869565	0	0.0174214	0.0434783	0.082678	0.130435	0	0.0217261	0.0434783	0.0652305	0.0869565	0	0.0174214	0.0434783	0.082678	0.130435	0	0.0217261	0.0434783	0.0652305	0.0869565	222119	2023-04-12 01:15:18	8	210	0	0	2023-04-12 01:09:42		35.0506
SEARO-EN	0	0.0384555	0.0805861	0.128253	0.179487	0	0.0391808	0.0805861	0.125313	0.172161	0	0.0471595	0.0805861	0.0951891	0.0989011	0	0.0329472	0.0659341	0.0989209	0.131868	0	0.0372992	0.0659341	0.0812817	0.0879121	0	0.00481708	0.021978	0.0579626	0.106227	0	0.00590508	0.021978	0.0535528	0.0952381	0	0.0588672	0.102564	0.123008	0.128205	222120	2023-04-12 03:33:07	47	0	2	2	2023-04-12 01:17:30	2023-04-12 03:35:54	119.345
AMRO-ES	0	0.0125702	0.0416667	0.0959536	0.166667	0	0.0457669	0.0833333	0.108305	0.125	0	0.0208208	0.0416667	0.0625125	0.0833333	0	0.0457669	0.0833333	0.108305	0.125	0	0.0208208	0.0416667	0.0625125	0.0833333	0	0.0707131	0.125	0.154097	0.166667	0	0.0457669	0.0833333	0.108305	0.125	0	0.0457669	0.0833333	0.108305	0.125	222121	2023-04-12 02:24:38	11	136	0	0	2023-04-12 02:08:35		26.8861
SEARO-EN	0	0.0312312	0.0625	0.0937688	0.125	0	0.0312312	0.0625	0.0937688	0.125	0	0.0312312	0.0625	0.0937688	0.125	0	0.0312312	0.0625	0.0937688	0.125	0	0.0312312	0.0625	0.0937688	0.125	0	0.0312312	0.0625	0.0937688	0.125	0	0.0312312	0.0625	0.0937688	0.125	0	0.0312312	0.0625	0.0937688	0.125	222122	2023-04-12 03:10:27	0	252	0	0	2023-04-12 03:08:45
SEARO-EN	0	0.0293941	0.0588235	0.088253	0.117647	0	0.0293941	0.0588235	0.088253	0.117647	0	0.0293941	0.0588235	0.088253	0.117647	0	0.0293941	0.0588235	0.088253	0.117647	0	0.0293941	0.0588235	0.088253	0.117647	0	0.0293941	0.0588235	0.088253	0.117647	0	0.0293941	0.0588235	0.088253	0.117647	0	0.0646121	0.117647	0.1529	0.176471	222123	2023-04-12 03:17:58	3	241	0	0	2023-04-12 03:14:32		63.964
AMRO-ES	0	0.0637621	0.124694	0.181192	0.234719	0	0.00904785	0.0195599	0.0322892	0.0464548	0	0.00396432	0.0195599	0.0595452	0.119804	0	0.00297324	0.0146699	0.0544518	0.122249	0	0.130845	0.234719	0.297204	0.332518	0	0.00123315	0.00488998	0.0122422	0.0220049	0	0.00610879	0.0122249	0.0183411	0.0244499	0	0.0244352	0.0488998	0.0733643	0.0977995	222127	2023-04-12 05:28:39	52	0	2	2	2023-04-12 05:12:33	2023-04-12 05:32:18	17.4761
SEARO-EN	0	0.0312312	0.0625	0.0937688	0.125	0	0.0312312	0.0625	0.0937688	0.125	0	0.0312312	0.0625	0.0937688	0.125	0	0.0312312	0.0625	0.0937688	0.125	0	0.0312312	0.0625	0.0937688	0.125	0	0.0312312	0.0625	0.0937688	0.125	0	0.0312312	0.0625	0.0937688	0.125	0	0.0312312	0.0625	0.0937688	0.125	222128	2023-04-12 06:26:42	0	252	0	0	2023-04-12 06:22:25
SEARO-EN	0	0.0180706	0.0416667	0.0736596	0.111111	0	0.0956592	0.166667	0.199889	0.208333	0	0.0318864	0.0555556	0.0666295	0.0694444	0	0.070713	0.125	0.154097	0.166667	0	0.00694027	0.0138889	0.0208375	0.0277778	0	0.0152556	0.0277778	0.0361015	0.0416667	0	0.124731	0.208333	0.241555	0.25	0	0.0706483	0.111111	0.122185	0.125	222129	2023-04-12 06:40:52	32	0	2	0	2023-04-12 06:36:21	2023-04-12 06:43:34	6.81278
SEARO-EN	0	0.0202896	0.0472973	0.0845174	0.128378	0	0.00410829	0.0202703	0.0670693	0.141892	0	0.00410829	0.0202703	0.0629843	0.128378	0	0.00410829	0.0202703	0.0629843	0.128378	0	0.0472374	0.0878378	0.118226	0.141892	0	0.00946007	0.0202703	0.0331229	0.0472973	0	0.0290177	0.0540541	0.072963	0.0878378	0	0.0135998	0.0472973	0.111632	0.195946	222131	2023-04-12 07:55:33	33	0	2	1	2023-04-12 07:39:23	2023-04-12 07:56:39	25.6765
AFRO-EN	0	0.0237952	0.047619	0.0714429	0.0952381	0	0.0475904	0.0952381	0.142886	0.190476	0	0.0237952	0.047619	0.0714429	0.0952381	0	0.0523051	0.0952381	0.123777	0.142857	0	0.0190805	0.047619	0.0905521	0.142857	0	0.0523051	0.0952381	0.123777	0.142857	0	0.0237952	0.047619	0.0714429	0.0952381	0	0.0237952	0.047619	0.0714429	0.0952381	222166	2023-04-12 18:25:27	7	232	0	0	2023-04-12 18:13:24		99.9639
AMRO-ES	0	0.0312312	0.0625	0.0937688	0.125	0	0.0312312	0.0625	0.0937688	0.125	0	0.0312312	0.0625	0.0937688	0.125	0	0.0312312	0.0625	0.0937688	0.125	0	0.0312312	0.0625	0.0937688	0.125	0	0.0312312	0.0625	0.0937688	0.125	0	0.0312312	0.0625	0.0937688	0.125	0	0.0312312	0.0625	0.0937688	0.125	222191	2023-04-12 23:33:08	0	252	0	0	2023-04-12 23:33:03
SEARO-EN	0	0.159789	0.245614	0.264265	0.269006	0	0.00995189	0.0233918	0.042135	0.0643275	0	0.00413471	0.0175439	0.045095	0.0818713	0	0.0128469	0.0233918	0.0304013	0.0350877	0	0.0496232	0.0877193	0.108138	0.116959	0	0.00763592	0.0233918	0.051522	0.0877193	0	0.0146383	0.0350877	0.0643758	0.0994152	0	0.0613666	0.122807	0.184247	0.245614	222220	2023-04-13 05:32:40	47	0	2	1	2023-04-13 05:24:41	2023-04-13 05:35:50	8.70638
AMRO-ES	0	0.0178464	0.0357143	0.0535822	0.0714286	0	0.0178464	0.0357143	0.0535822	0.0714286	0	0.0356928	0.0714286	0.107164	0.142857	0	0.0125424	0.0357143	0.07508	0.125	0	0.046384	0.0892857	0.126789	0.160714	0	0.044616	0.0892857	0.133955	0.178571	0	0.0178464	0.0357143	0.0535822	0.0714286	0	0.00723842	0.0357143	0.0965778	0.178571	222226	2023-04-13 07:55:10	15	0	2	2	2023-04-13 07:52:55	2023-04-13 07:59:29	7.11027
SEARO-EN	0	0.0293941	0.0588235	0.088253	0.117647	0	0.0293941	0.0588235	0.088253	0.117647	0	0.0293941	0.0588235	0.088253	0.117647	0	0.0293941	0.0588235	0.088253	0.117647	0	0.0293941	0.0588235	0.088253	0.117647	0	0.0293941	0.0588235	0.088253	0.117647	0	0.0293941	0.0588235	0.088253	0.117647	0	0.0235701	0.0588235	0.111858	0.176471	222242	2023-04-27 19:20:22	1	250	0	0	2023-04-13 17:51:34		185.508
SEARO-EN	0	0.0312312	0.0625	0.0937688	0.125	0	0.0312312	0.0625	0.0937688	0.125	0	0.0312312	0.0625	0.0937688	0.125	0	0.0312312	0.0625	0.0937688	0.125	0	0.0312312	0.0625	0.0937688	0.125	0	0.0312312	0.0625	0.0937688	0.125	0	0.0312312	0.0625	0.0937688	0.125	0	0.0312312	0.0625	0.0937688	0.125	222278	2023-04-14 03:00:25	0	252	0	0	2023-04-14 02:55:36
SEARO-EN	0	0.0637494	0.126437	0.187387	0.247126	0	0.170744	0.252874	0.262038	0.264368	0	0.00517466	0.0114943	0.0195511	0.0287356	0	0.00403664	0.0114943	0.0241637	0.0402299	0	0.0527775	0.091954	0.110283	0.114943	0	0.0390141	0.0689655	0.0850188	0.091954	0	0.0522085	0.091954	0.11259	0.12069	0	0.0229747	0.045977	0.0689793	0.091954	222279	2023-04-14 04:18:08	40	0	2	2	2023-04-14 03:54:33	2023-04-14 04:31:40	33.3915
AMRO-PT	0	0.0725988	0.127273	0.154466	0.163636	0	0.00917017	0.0363636	0.0910376	0.163636	0	0.00908544	0.0181818	0.0272782	0.0363636	0	0.0671984	0.127273	0.176355	0.218182	0	0.00368501	0.0181818	0.0766474	0.181818	0	0.0290565	0.0545455	0.0745384	0.0909091	0	0.00908544	0.0181818	0.0272782	0.0363636	0	0.00368501	0.0181818	0.054663	0.109091	222282	2023-04-14 06:38:53	20	0	2	0	2023-04-14 06:37:05	2023-04-14 06:39:57	3.8488
SEARO-EN	0	0.0610926	0.102041	0.118313	0.122449	0	0.00817738	0.0204082	0.038808	0.0612245	0	0.0203959	0.0408163	0.0612368	0.0816327	0	0.0610926	0.102041	0.118313	0.122449	0	0.0326144	0.0612245	0.0836655	0.102041	0	0.00827248	0.0408163	0.122713	0.244898	0	0.00817738	0.0204082	0.038808	0.0612245	0	0.0509897	0.102041	0.153092	0.204082	222284	2023-04-14 10:40:53	17	0	2	1	2023-04-14 10:31:50	2023-04-14 10:47:07	27.4326
AMRO-EN	0	0.0116209	0.0232558	0.0348907	0.0465116	0	0.0488945	0.116279	0.211783	0.325581	0	0.0394678	0.0697674	0.0860074	0.0930233	0	0.0209393	0.0465116	0.0791138	0.116279	0	0.0093184	0.0232558	0.0442231	0.0697674	0	0.0174314	0.0348837	0.0523361	0.0697674	0	0.0441811	0.0930233	0.148895	0.209302	0	0.0174314	0.0348837	0.0523361	0.0697674	222291	2023-04-14 14:15:26	15	0	2	2	2023-04-14 14:12:01	2023-04-14 14:17:06	11.1942
SEARO-EN	0	0.0212638	0.0425532	0.0638426	0.0851064	0	0.0616848	0.12766	0.200066	0.276596	0	0.00431225	0.0212766	0.0703989	0.148936	0	0.0064188	0.0212766	0.0489976	0.0851064	0	0.0212638	0.0425532	0.0638426	0.0851064	0	0.0191572	0.0425532	0.0723807	0.106383	0	0.0149441	0.0425532	0.089457	0.148936	0	0.0233703	0.0425532	0.0553044	0.0638298	222345	2023-04-15 06:54:16	19	0	2	0	2023-04-15 06:42:51	2023-04-15 06:56:05	33.4242
SEARO-EN	0	0.00884423	0.0176991	0.026554	0.0353982	0	0.0150599	0.0353982	0.0637618	0.0973451	0	0.0247804	0.0530973	0.0867645	0.123894	0	0.0529829	0.0884956	0.102608	0.106195	0	0.0194408	0.0353982	0.0460055	0.0530973	0	0.0936994	0.176991	0.244232	0.300885	0	0.0195233	0.0530973	0.108072	0.176991	0	0.0141838	0.0353982	0.0673131	0.106195	222439	2023-04-17 10:17:16	25	0	2	2	2023-04-17 10:07:53	2023-04-17 10:20:55	19.7164
SEARO-EN	0	0.0368445	0.0789474	0.129005	0.184211	0	0.0420554	0.0789474	0.107884	0.131579	0	0.0787772	0.131579	0.152561	0.157895	0	0.01315	0.0263158	0.0394816	0.0526316	0	0.0236945	0.0526316	0.0895235	0.131579	0	0.01315	0.0263158	0.0394816	0.0526316	0	0.0263	0.0526316	0.0789632	0.105263	0	0.0971382	0.157895	0.178877	0.184211	222567	2023-04-24 07:15:18	12	205	0	0	2023-04-18 03:27:52		43.1422
AMRO-ES	0	0.0191086	0.0645161	0.150012	0.261649	0	0.0254962	0.0645161	0.124122	0.197133	0	0.0193799	0.046595	0.0857281	0.132616	0	0.00217931	0.0107527	0.0290772	0.0537634	0	0.0379165	0.0645161	0.0759473	0.078853	0	0.0296878	0.0501792	0.0587526	0.0609319	0	0.0218473	0.0430108	0.0630907	0.0824373	0	0.0797032	0.121864	0.130437	0.132616	222666	2023-04-19 03:27:37	42	0	2	0	2023-04-19 03:04:47	2023-04-19 03:31:27	30.938
SEARO-EN	0	0.03487	0.0634921	0.0825177	0.0952381	0	0.00321708	0.015873	0.057318	0.126984	0	0.00957726	0.031746	0.0731075	0.126984	0	0.0301554	0.0634921	0.101627	0.142857	0	0.0158635	0.031746	0.0476286	0.0634921	0	0.03487	0.0634921	0.0825177	0.0952381	0	0.0111488	0.031746	0.0667378	0.111111	0	0.0871751	0.15873	0.206294	0.238095	222764	2023-04-19 23:59:51	30	0	2	1	2023-04-19 23:32:23	2023-04-20 00:04:29	33.7963
SEARO-EN	0	0.0174165	0.0277778	0.0309418	0.031746	0	0.0294066	0.0714286	0.132643	0.206349	0	0.0238322	0.0555556	0.0992744	0.150794	0	0.00160854	0.00793651	0.0226613	0.0436508	0	0.0118976	0.0238095	0.0357214	0.047619	0	0.0741543	0.146825	0.217097	0.285714	0	0.0384615	0.0753968	0.109933	0.142857	0	0.0186507	0.0396825	0.064313	0.0912698	222775	2023-04-20 02:26:45	57	0	2	2	2023-04-20 01:36:19	2023-04-20 02:30:07	50.4883
SEARO-EN	0	0.024985	0.05	0.075015	0.1	0	0.0150842	0.05	0.115144	0.2	0	0.0200346	0.05	0.0950797	0.15	0	0.0124925	0.025	0.0375075	0.05	0	0.0124925	0.025	0.0375075	0.05	0	0.0200346	0.05	0.0950797	0.15	0	0.0549203	0.1	0.129965	0.15	0	0.0200346	0.05	0.0950797	0.15	222874	2023-04-21 07:10:41	15	0	2	2	2023-04-21 06:57:44		47.0495
AMRO-ES	0	0.0302035	0.0581395	0.0825606	0.104651	0	0.018691	0.0581395	0.129223	0.22093	0	0.0116209	0.0232558	0.0348907	0.0465116	0	0.0127722	0.0232558	0.0302245	0.0348837	0	0.0244473	0.0581395	0.105892	0.162791	0	0.00471339	0.0232558	0.0769477	0.162791	0	0.0568991	0.104651	0.138343	0.162791	0	0.0220906	0.0465116	0.0744476	0.104651	222944	2023-04-21 22:24:17	26	0	2	1	2023-04-21 13:05:10	2023-04-21 22:26:09	238.274
EURO-EN	0	0.0312312	0.0625	0.0937688	0.125	0	0.0312312	0.0625	0.0937688	0.125	0	0.0312312	0.0625	0.0937688	0.125	0	0.0312312	0.0625	0.0937688	0.125	0	0.0312312	0.0625	0.0937688	0.125	0	0.0312312	0.0625	0.0937688	0.125	0	0.0312312	0.0625	0.0937688	0.125	0	0.0312312	0.0625	0.0937688	0.125	222953	2023-04-21 13:48:51	3	240	0	0	2023-04-21 13:45:55		33.523
AMRO-EN	0	0.0613967	0.100592	0.114745	0.118343	0	0.0521059	0.118343	0.206045	0.307692	0	0.0744231	0.130178	0.157313	0.16568	0	0.00649945	0.0118343	0.0153805	0.0177515	0	0.0236268	0.0414201	0.0502701	0.0532544	0	0.012413	0.0236686	0.0331356	0.0414201	0	0.0260254	0.0532544	0.0822722	0.112426	0	0.0231237	0.0591716	0.114895	0.183432	222969	2023-04-21 18:07:13	44	0	2	2	2023-04-21 17:54:26	2023-04-21 18:08:25	16.2073
AMRO-ES	0	0.0637656	0.115789	0.149782	0.17193	0	0.010569	0.0315789	0.0684986	0.115789	0	0.0311962	0.0596491	0.0838594	0.105263	0	0.0179134	0.0421053	0.075843	0.115789	0	0.0277059	0.0561404	0.0856355	0.115789	0	0.0157963	0.0350877	0.0596824	0.0877193	0	0.0423946	0.077193	0.100324	0.115789	0	0.0172513	0.0491228	0.103268	0.17193	223740	2023-04-26 01:36:10	45	0	2	1	2023-04-26 01:22:34	2023-04-26 01:37:34	16.6313
[truncated: 45 more columns]
